# Supplementary material for: Predicting Outcome in dogs with Primary Immune‐Mediated Hemolytic Anemia: Results of a Multicenter Case Registry
Source: J Vet Intern Med. 2015 Oct 16;29(6):1603–10. doi: 10.1111/jvim.13642 (PMC4864895; doi:10.1111/jvim.13642)
Supplement: Supplementary file 2 — Data S1. Final database containing demographic, clinical, clinicopathologic, treatment and outcome data. [file JVIM-29-1603-s002.xlsx]

## Sheet: Combined
Institution	Patient ID	Admission date	Age(Y)	Breed	Sex	Travel History	Location	Meds History	Drugs	Vax History	Vax	ASA Grade	PR	RR	Temp	SIRS(2)	SIRS(3)	Icterus	Pigmenturia	TXR	AXR	AUS	Liv	Spl	LN	UC	Ticks	ANA	Other	Alb	Glob	ALT	ALP	Bili	BUN	Creat	PCV	WBC	Neuts	Bands	Monos	AutoPlt	ManPlt	Retics	Poly	Aniso	Sphero	Agglut	Coombs
Center 1	2156001	2011-10-04	5	Dachshund	FS	0		0		0		2	140	28	39.7	1	0	1	1	1		1	1	1						41	55	0	48	89	10.9	69	19.6	13.87	9.3	2.08	0.69	196		101320	2	1	3	0
Center 1	5001947	2011-05-27	7.25	Crossbreed (Small)	MC	0		1	25/05/11 co-amoxi-clav and carprofen	0		2	140	32	38.9	0	0	0	0	1		1				1				33.2	29.4	24	410	11	6.1	69	24	12.1	8.1	0	0.61	226			3	2	1	0
Center 1	5002715	2011-10-26	8.08	Crossbreed (Medium)	FS	0		1	Co-amoxi-clav from 4d prior to referral. Dex day prior to presentation	0		3	160	28	39.5	1	0	1	1	1		1				1	1			27	27	30	236	173	13.8	65	12.6	28.05	19.36	4.21	2.24	165		249.24	2	2	2	1
Center 1	5002821	2011-11-15	5	Labrador Retriever	MC	0		1	Pred 2mg/kg po BID for 6 days prior to admission on basis of PCV 18% and in saline +ve	0		2	120	52	38.9	1	0	0	0	1		1				1				30	26	64	238	10	2.8	67	25.7	15.61	11.86	1.09	1.56	186		367.36	2	3	3	1
Center 1	5002822	2012-03-15	9.33	Portuguese Water Spaniel	MC	1	USA - returned 2004	0		0		3	140	36	39.8	1	0	0	0	1		1	1	1		1	1			28	30	26	19	29	5	77	15.3	13.69	9.45	0.14	2.79	319		117.81	3	1	1	0	0
Center 1	5003295	2012-02-13	7	English Springer Spaniel	FS	0		0		0		2	88	32	38.2	0	0	0	0	1		1				1				35	32	19	22	4	5	77	20.9	5	3.6	0	0.1	22	22	41.85	1	1	1	0	1
Center 1	5003333	2012-02-18	4	Greyhound	FS	0		1	Meloxicam 16th Feb	0		2	100	28	37.8	1	0	0	0	1		1		1		1				23	30	37	76	21	6.7	69	24	28.1	21.64	0	4.22	15	100	381.14	3	2	3	0	1
Center 1	5003364	2012-02-24	2.33	Whippet	FS	0		1	4mg/kg methylpred 22nd Feb	0		2	140	36	39	0	0	1	0	1		1				1				31	30	20	12	52	7.3	53	14.4	13.24	12.18	0.4	0.4	252		149.6	3	2	1	1	0
Center 1	5003764	2012-04-05	5	Poodle (Standard)	FS	0		0		0		2	128	28	38.8	0	0	0	0	1		1		1		1				31	24	117	26	18	8.3	66	18.4	47.8	32.16	0.96	11.95	221		228950	3	1	2	1
Center 1	5003816	2012-05-22	9	Shih Tzu	FS	0		0		0		3	160	40	38.7	1	1	0	0	1		1				1				33	36	37	76	2	5.3	69	18	12.97	9.34	1.3	0.78	499		307.84	3	1	2	0
Center 1	5004389	2012-08-23	11	Border Collie	FS	0		1	Pred 1mg/kg po BID 6 days prior to referral Ciclosporin 5mg/kg po BID 2 days prior to referral	0		3	100	80	38.9	1	0	1	0	1		1	1			1				28	26	124	1151	71	9.9	63	8	24.46	16.14	1.71	1.96	281		76.26	2	2	2	1
Center 1	5004975	2012-11-26	8	Border Terrier	ME	0		0		0		3	160	36	39.6	1	0	1	1	1		1				1				38	54	10	177	64	16.3	50	12.8	55.32	29.66	1.11	19.26	135	200	269.35	3	2	2	0
Center 1	5005122	2012-12-20	5.5	English Springer Spaniel	MC	0		1	dex 20.12.12	0		2	120	28	38.4	0	0	0	0	1		1								25	31	16	53	10	7.5	60	13.4	38.06	24.36	3.81	6.09	250	250	129.48	2	2	3	0
Center 1	5005128	2012-12-24	4	Labrador Retriever	FS	0		1	22nd Dec potentiated amoxicllin	0		3	120	76	38.8	1	0	1	1	1		1								30	21	89	90	575	13.5	190	9.2	32.04	19.1	0.48	7.85	327		126.32	3	2	2	0
Center 2	100364	2010-01-30	2	B. Collie	FS	0		0		0		4	142	40	38.6	1	0	1		1		1								31	40	17	148	207	10	69	11	14.7	11.7	0	1.7	210		67900	2	1	3	1
Center 2	102673	2010-08-16	3	Crossbred (Medium)	FE	0		1	Co-amoxi-clav for 48h prior to admission. Fipronil with 48h of admission	0		3	200	40	39.3	1	1		1			1					1			28	29	124	79	9.5	5.3	68	15.1	22.7	13.85	1.14	4.77	228			1	1	2	1
Center 2	102747	2010-08-23	4	B. Collie	MC	1	France, Italy 3m prior	1	Co-amoxi-clav, ranitidine, carprofen, pred during 3d prior to referral	0		2	140	P+	38	1	0	1		1		1			1		1			30	50	13	414	68	7.6	82	26	24	20	0	0.7	101			1	2	2	1
Center 2	103676	2010-11-11	5	Jack Russell Terrier	FS	0		1	Pred 5mg BID, co-amoxi-clav, sucralfate, ranitidine, lidocaine, enrofloxacin, acepromazine, propofol all within last 30d (RVS anemia workup)	0		2	120	32	38.7	0	0	0	0	1		1								32	32	138	905	1.1	15.5	34	10.1	10.9	9.7		0.22	30	200		3	2	2	1
Center 2	103889	2010-11-26	1.5	Crossbreed (Medium)	MC	0		0		0		3	150	30	39.2	0	0	0	1	1		1					1			29	27	209	250	16	0	73	17	12.8	10.7	0	0.8	85					2	1
Center 2	110136	2011-01-11	0.75	Chihuahua	ME	0		1	Dex, co-amoxi-clav, buprenorphine, ranitidine from RVS 2d prior to referral	0		3	128	32	37	1	0	0	1	1		1								32	33	39	336	9.9	5.9	42	12.4	35.3	27	2.5	3.9	321			2	1	0	1
Center 2	110318	2011-01-27	3	English Springer Spaniel	FE	0		0		0		3	160	60	39.7	1	1	1		1		1		1	1		1			35	60		0	17.3	18.1	104	11.8	17.1	14.3	0	0.17	72			1	1	3	1
Center 2	110562	2011-02-17	4	Border Collie	MC	0		0		0		4	160	56	38.7	1	1	1		1		1								31	35	23	53	35	74	74	13.8	16	14.6	0.4	0.8	189			2	1	2	1
Center 2	110589	20/02/2011	4	Boeboel	FE	0			TMPS 20d prior. Tramadol, sucralfate, ranitidine, medetomidine, atepamezole 17d prior. Marbofloxacin, carprofen 1d prior	0		3	125	36	38.3	0	0	1	1	1	1	1	1						Laparotomy	29	35	48	197	467	19.3	87	21.3	52	42	3.9	0.8	45	150		2	1	1	1
Center 2	110754	2011-05-03	10	Dachshund	FS	1	Toulon 6m prior	1	Dex 27 and 25d prior. LA amoxicillin 27d prior. Enrofloxacin 25d prior	0		2	80	12	38.6	0	0	0			1	1		1			1			34	26	32	147	7	6.3	38	11.1	9.11	7.92	0	0	89	120		2	1	1	1
Center 2	110966	24/03/2011	5	Lurcher	FE	0		1	Ranitidine, sucralfate and dexamethasone 1d before referral	1	Duramune DAPPi + LC 12 days prior to referral	3	150	52	40.2	1	1	1	1	1		1					1		TL spine radiographs	31	36	107	30	570	11	64	25.7	17.4	15.4	0.6	0.09	86	86		2	1	3
Center 2	111591	17/05/2011	2.5	Pyrenean Mt dog	FE	0		1	Firocoxib, tolfenamic acid, co-amoxi-clav 1d prior	0		3	180	P+	39.8	1	1	1		1		1					1			38	47	772	229	186	27.9	199	11.1	22.28	17.82	1.34	0	187			2	1	2
Center 2	112436	25/07/2011	9	WHWT	FS	0		0		0		3	170	24	39.3	1	0	0	1	1		1				1				39	36	17	209	12	4.7	76	13.7	29.6	22.3	3.3	1.3	407			3	2	2	1
Center 2	112439	25/07/2011	10	Cocker Spaniel	ME	0		0		0		2	124	30	39.3	0	0	0	0	1		1								29	41	45	42	6	2.9	70	15	16.4	10.1	0.7	0.7	105	345		3	2	1	1
Center 2	112460	26/07/2011	11	Dachshund	FS	0		1	Meloxicam 3 wk prior. Dexamethasone, co-amoxi-clav, famotidine, doxicycline, sucralfate and prednisolone 2d prior	0		2	120	12	38.3	0	0	0	1			1								32	42	1774	672	62	21.2	95	14	46.1	33.5	1.4	2.7	146	160		2	2	0	1
Center 2	112487	28/07/2011	11	Miniature Schnauzer	FS	0		0		0		2	98	18	38.6	0	0	0	0			1								35	40	114	243	9	11.8	117	11.8	7.8	4.75	0.78	0.7	102	150	63000	1	1	2
Center 2	113316	2011-03-10	7	JRT	FS	0		0		0		2	120	40	38.6	1	0	1	1	1		1				1				28	38	101	131	32	10.1	67	11.2	25.1	18.6	3.4	1.1	143	143		1	1	3	1
Center 2	121082	2012-03-27	6	Cocker Spaniel	FE	1	(To South of Irish Republic - time not specified)	0		0		3	160	48	40.4	1	1	1	1	1		1				1				29	44	100	183	102	14.1	83	16.4	5.45	2.4	1.63	0.44	118	160		1	1	2	1
Center 2	122448	2012-07-18	10	English Springer Spaniel	ME	1	France 12 months prior to IMHA	1	Pred, chlorphenamine, fucidic acid for skin problems 33 days prior to referral. Milbemax and frontline also dispensed at same time	0		3	128	36	39.4	0	0	0		1		1					1			32	36	52	68	32	5.4	74	24.8	111.8	10.5	0	0.24	225			1	2	3	1	1
Center 2	123770	2012-10-25	1	CKCS	FE	0		0		0		2	124	30	39.5	0	0	1	1		1									26	22	19	459	272	5.9	23	16	9.28	3.06	1.39	1.11	23	45		1	1	1
Center 3	7833	2011-05-14	11	Cocker Spaniel	FS	0		0	on a low fat diet due to previous pancreatitis but no medication	0	No vax for 3y	2	140	P+	38.9	1	0	0	0	1	1	1	1				1			28	36	41	235	16	4.8	51	17	19.03	11.99	0.95	0.57	247		104	2	1	1	0	1
Center 3	10749	2009-12-22	4	English Springer Spaniel	FE	1	Northern France	0		0		3	128	16	38.2	0	0	0	0	1	1	1					1			26	42	18	177	14	6.1	51	11	24.8	18.78	0	5.2	480			2	2	2	1
Center 3	11154	2010-02-12	3	Patterdale Terrier	FE	0		0		0		2	134	20	38	0	0	0	0	1	1																12	10.4	7.5	0.6	1.1	104			3	1	2	1
Center 3	11174	2010-02-16	4	ESS	MC	0		0	Buprenophine, ranitidine, cerenia over the 48 hours prior to referrals	0		2	100	28	38.4	0	0	0	0	1	1	1			1		1		MRI & CSF	21	22	187	132	4	5	67	27	22.4	19.13		1.62	168		291	1	1	2
Center 3	11357	2010-03-10	10	Bavarian Mt. Hnd.	FS	1	Nr. Hamburg	0		0		3	140	42	39.5	0	0	1	0	1	1	1								24	33	36	189	101	10.6	77	13	7.45	5.39	0	0.62	129		9.2	Rare	0	3	1
Center 3	11575	2010-04-03	0.58	Standard Poodle	ME	0		0		0		2	124	40	38.4	1	0	0	0	1		1				1	1			37	31	27	64	8	4.6	58	14	17.47	12.88	0	0.74	239		43.3	2	Rare		1
Center 3	11940	2010-05-23	1	WHWT	ME	0		0		0		2	142	46	38.9	1	0	0	1	1	1	1		1			1			31	31	44	162	9	7.6	59	12	17.98	15.5	1.1	0	144		384	1	2	2	1
Center 3	12009	2011-06-10	9	Greyhound	MC	0		1	Ipakatine long term Co-amoxi-clav 6d before referral. UTI suspected due to blood on dipstick. No active sediment, culture negative. Likely actually early hemolysis	0		2	108	32	38.5	0	0	0	1	1	1	1				1	1			21	30	45	210	12	8	81	24	47.09	41.22		2.49	222		233	3	2	2		1
Center 3	12130	2010-06-14	3	Crossbred (Collie x)	MN	0		1	Fipronil 7d before	0		3	90	60	38.4	1	0	0	1	1	1	1				1	1			27	33	106	318	27	11.2	57	11	39.6	28.1	3.2	6.3	241		61	1	3	3	1
Center 3	12337	2010-07-12	6	Yorkshire Terrier	MN	0		0		1	Nobivac DHPPiL 2d before presentation	2	140	12	38.2	0	0	1	0	1	1	1								24	37	72	215	57	9.8	57	16	21.3	15.3	0.4	4	300			3	3	3	1	1
Center 3	12433	2010-07-15	5	English Springer Spaniel	MN	0		0		0		3	144	8	39.4	0	0	1	0	1		1				1	1		cPLI	23	23	28	122	300	4.8	83	26	24.01	18.4	0.4	1.73	107			2	3	3	0	1
Center 3	12576	2010-08-01	8	GSHP	FS	0		0		0	4 months prior to CS	2	100	28	37.8	0	0	0		1	1	1					1		BMB	28.5	38.5	26.5	65.9	4.5	4.1	69.7	17	8.9	6.92		0.4	445		89	3	2	2	0
Center 3	12989	2010-09-10	10	Labrador Retriever	MN	0		1	Glucosamine (Holland & Barrett)	0		2	120	P+	38	1	0	1		1	1						1			30	26	64	121	32	7.4	60	19	15	9.6	0.3	4.2	232		315	3	3	2	1	1
Center 3	13230	2010-10-13	8	English Springer Spaniel	MN	0		0		0	6 weeks prior to development of CS	3	140	36	38.7	0	0	1	1	1		1					1			33	34	40	95	234	15.7	112	14	38.5	26.9	7.3	3.5	60		301	3	3	3	1
Center 3	13317	2010-10-25	11	Crossbred (Medium)	FS	0		1	Doxycycline 10mg/kg - given 12 hours prior to presentation	0		2	120	24	40.1	1	0	0	0	1	1	1					1		cPLI	24	32	91	144	61	8.5	80	11	13	8.7	0.8	2.1	143			2	2	2	1
Center 3	13671	2010-12-06	1	English Springer Spaniel	FE	0		0		0		2	120	40	39	1	0	0	0	1	1	1					1			29	27	126	166	16	6.2	66	11	60.5	49	1.8	6	51	100	319000	3	2	2	1
Center 3	14100	2011-01-28	3	English Springer Spaniel	MC	0		0		0		4	200	45	37.4	1	1	0	1	1	1	1					1			22	36	19	253	31	13.4	76	8	105.2	91.57	4.21	7.37	33			3	3	3	0	Unable
Center 3	14222	2011-02-11	6	Whippet	FS	0		1	prednisolone 1mg/kg SID for 3 days	0	Vaccinated 8 months prior to referral	3	160	28	39.1	1	0	0	0	1	1	1			1		1			39	24	95	131	16	9.1	59	15	14.4	12.51	0.72	0.43	263		467	3	3	3	1
Center 3	14428	2011-03-05	5	Cocker Spaniel	FS	0		1	Methadone morning of presentation	0	Vaccinated 5 months prior to presentation	4	180	35	38.7	1	0	0	0	1	1	1		1		1	1	1	MRI, CSF, PCR for toxo / neospora etc	15	44	18	43	1	2.7	40	29	24.6	17	0.99	2.46	8			3	3	2		1
Center 3	14430	2011-03-06	7	Cocker Spaniel	FS	0		0		1	Vanguard 7 - 24/2/11	3	164	12	38.6	1	0	1	0	1	1	1					1			19	35	18	330	235	4.3	63	10	25.1	18.07	0.5	3.01	934		140000	2	2	3	1
Center 3	14683	2011-04-06	6	Cocker Spaniel	FS	0		1	Co-amoxi-clav and carprofen 24h prior to presentation as 'not quite right'	0		3	120	60	39.8	1	1	1	1	1	1	1					1			22	49	81	290	129	18.6	173	10	10.6	6.28	1.28	0.21	43			3	3	3	1
Center 3	14715	2011-04-10	3	Cocker Spaniel	FE	0		0		0		3	120	16	38.5	0	0	0	0	1	1	1					1			25	34	53	131	24	12.6	67	8	31.24	25.22	0.6	2.1	281		77000	2	2	3	1
Center 3	15323	16/05/2011	5	Dachshund	FS	0		0		0		3	120	24	38.6	0	0	1	1	1	1	1		1		1	1			25	30	108	322	137	18.8	69	9	38.7	30.93	3.09	1.93	103			2	2	2	1
Center 3	15754	2011-06-28	7	Border Collie	MC	0		1	Co-amoxi-clav & carprofen 4d prior to referral - Listless, inappetent, mild pallor, bounding pulses	0		3	96	60	38.7	1	0	1	1	1	1	1					1			23	19	135	697	787	19.7	127	17	34.3	28.12	0.34	4.46	147		83000	3	3	1	1	1
Center 3	16720	2011-11-13	11	Poodle (Toy)	FS	0		0		0		3	140	40	38.8	1	0	0	0	1	1	1		1	1		1			31	46	74	224	23	8.5	33	10	16.9	10.45	2.19	2.36	110	200		3	3	3	1
Center 3	16843	19/10/2011	5.5	Border Collie	FE	0		0		0	2010-01-01	3	140	80	38.6	1	0	0	0	1	1	1					1			30	36	29	163	12	6.6	56	12	27.77	20.67		2.36	476		228	3	3	2	1
Center 3	17038	20/11/2011	4	Cocker Spaniel	FS	0		0		0	2011-01-07	4	106	24	39.2	0	0	0		1	1	1					1			24	34	137	180	16	10.1	56	8	16.2	10.36	0.81	3.56	126			3	3	3	1
Center 3	17229	2011-10-12	10	Jack Russell Terrier	MC	0		0		0	2011-06-01	2	124	28	37.8	1	0	0	0	1	1	1				1	1			25	33	53	333	39	8.8	50	11	32.44	20.11	1.95	8.43	168		186	2	3	1	1	1
Center 3	17273	15/12/2011	5	Irish Terrier	MC	0		0		0	2011-01-01	2	140	16		0	0	0		1	1	1				1	1		cPLI	40	36	38	124	17	3.9	48	18	17.1	9.55	0.85	1.53	174			3	3	2
Center 3	17823	2012-02-21	11	Poodle (Standard)	FS	0		1	KBr 6 weeks prior to referral but stopped after 5d. Phenobarbital 2mg/kg BID until presentation	0	KC vaccine given before neurological evaluation (6 weeks prior to referral)	3	100	P+	38	1	0	1		1	1	1	1	1		1	1		MRI of brain & CSF was repeated - normal	18	27	37	879	14	7.3	82	17	45	35.09	1.35	5.85	353		460	3	3	2	1
Center 3	17912	2012-02-29	13	English Springer Spaniel	FS	0		0		0		3	61	10	37.9	0	0	0	0	1	1	1				1	1			26	34	24	70	15	10.9	70	14	15.7	12.88		1.26	262		257	3	3	3	1	1
Center 3	18203	2012-02-04	8	Crossbreed (Medium)	FS	1	Rescued in Cyprus. Imported to the UK by air, 5 days prior to becoming unwell	1	Frontline and drontal before travel, nothing else	0	Rabies vaccines given approx 6 months ago	3	126	24	39	0	0	1	1	1	1	1					1		Leishmania PCR and heartworm AG SNAP	19	17	391	275	995	43.5	276	8	41.2	31.71	1.24	4.12	200		118	1	1	3	1	1
Center 3	18352	2012-04-18	4	Miniature Schnauzer	FS	0		1	24 hous prior to presentation Dexamethasone 0.3mg/kg Cerenia and buprenophine - dose not recorded	0	3 months prior to referral	3	100	50	37.9	1	0	0	0	1	1	1				1	1		Echocardiography	23	29	45	149	8	6	41	16	22.21	17.03		1.4	243		456	3	3	3	0
Center 3	18807	2012-06-06	4	Cocker Spaniel	FS	0		1	4d prior to admission patient seen at RVS with discoloured urine (+++ blood on dipstick and bacteria on sediment - suspected UTI) commenced potentiated amoxicillin	0		3	128	30	39	0	0	0	1	1	1	1				1	1			25	30	60	116	31	3.5	47	10	23.7	15.65	2.84	0.71	141			3	3	2	1	1
Center 3	18832	2012-06-09	6	Border Terrier	MC	0		1	Carprofen and potentiated amoxiciliin 24 hours prior to referral	0	vaccinated 6 months prior to referral	3	130	24	38.2	0	0	0	1	1	1	1					1			27	41	18	185	26	10.9	55	16	24.88	19.94		2.1	216			1	1	2	1
Center 3	19048	2012-06-30	6.5	Munsterlander	FS	1	Imported from Latvia 3 years previously	1	received prednisolone 1mg/kg and famotadine (dose unknown) the evening prior to referral	0	Vaccinated in march (4 months prior to referral)	4	126	72	39.7	1	1	1	0	1	1	1	1		1	1	1			22	19	1528	476	738	29.4	280	14	62.17	47.52		4.03	269		261	3	3	3	1	1
Center 3	19285	2012-07-25	4	Jack Russell Terrier	FS	0		0		1	Nobivac PiL 15 days prior to presentation	4	164	48	38.5	1	1	0	0	1	1	1					1			31	41	32	133	16	9.4	63	8	39	31.72	3.12	1.48	197	240		3	3	Rare	0	1
Center 3	19330	2012-07-30	7	English Springer Spaniel	FS	0		0		0	vaccination was due around time of illness	4	128	88	38.9	1	0	0	0	1	1	1					1		Arterial blood gases	22	32	42	134	16	13.4	114	9.7	43.7	28.61		1.24	188			3	3	2	1
Center 3	19718	2012-05-28	7	English Springer Spaniel	FS	0		1	Vitamin K and Zinacef 12 hours prior to referral	0		4	88	60	40.3	1	1	0		1	1	1					1			30	30	159	97	18	9.3	66	5	17.3	12.46	0.69	2.42	100		113	3	3	3	1
Center 3	19753	2012-09-17	5	Cocker Spaniel	MC	0		1	Synulox after a dental for 7 days. Dental was 3 weeks prior to presentation	0		4	162	40	38.9	1	1	0	0	1	1	1															7	47.32	37.37		3.39	42		202	3	3	3	0
Center 3	20130	2012-10-29	8	Samoyed	ME	0		0		0		3	200	32	38.4	1	0	0	0	1	1	1					1			23	48	30	192	7	11.7	95	13	19.1	11.87	4.02	0.77	234			3	3	3	1	1
Center 4	9775	2009-12-07	10.67	C.Span	FS	0		1	Dex, co-amoxi-clav	0		3	180	48	39.5	1	1	1		1		1				1				32	39	10	265	23	6.5	61	10	16.75	11.22	1.51	1.34	182			2	2	3	1
Center 4	11089	2010-06-24	3.4	Irish Setter	FE	0		1	Dex, co-amoxi-clav, vit k, pred, fenbend, aza	0		3	120	32	38.6	0	0	0	0	1		1				1	1			29	37	18	347	5	6.8	60	18.5	64.57	47.78	9.69	4.52	211			3	3	3	0	1
Center 4	11376	2010-07-28	6.92	Labrador Retriever	FS	0		0		0		2	92	24		0	0	0	0			1								27	39	104	89	2	4.2	136	16.5	6.51	4.42	0	0.72	77	150	109	1	2	2	0	0
Center 4	12020	2010-10-14	10	Crossbred (Medium)	FS	0		0		0		2	160	32	39.4	1	0	1	1	1		1				1				33	42	10	223	403	10.3	93	17.4	12.47	9.36	0	1.99	206	300	122000	2	2	2	1
Center 4	12247	2010-11-11	5.7	B. Collie	FS	0		1	Pred 3mg/kg po BID 25/10/10+ Aza 2mg/kg po SID 29/10/10+ Praziquantel, febantel, pyrante 14/10/10 (2x overdose)	0		3	160	40	38.7	1	1	0	0	1		1				1				28	29	551	1607	4	7	53	14.6	33	32.51	5.77	5.77	33		233	3	3	2	0	1
Center 5	17627	26/10/2011	7	Cocker Spaniel	FS	0		0		0		2	130	P+	39.9	1	1	0	0	1		1					1			35	44	257	582	29	3.1	58	37	19	12863	0	1311	93	0	73400	1	1	2	0	0
Center 5	20042	2010-07-05	1.17	GSD	ME	0		0		0		2	120	P+	39.5	1	0	0	0	1		1				1	1			36	33	118	72	2	7.5	97	11	24.37	15.03	0.36	1.8	579		48700	1	1	1	1	1
Center 5	20078	2010-07-12	6	Rottweiler	MN	0		0		0		2	104	P+	38.5	1	0	0	1	1		1					1			28	40	10	211	4	2.8	120	11	2.3	1.1	0.02	0.2	652		67500	1	2	1	1	0
Center 5	20324	2010-08-17	1.75	Chihuahua	FE	0		0		0		3	200	50	38.3	1	1	0	1	1	1	1					1			31.6	37.4	26.5	66.3	18	15.5	52.2	6	38.7	29.3	0.309	3.4	517		62600	1	Rare	Rare	1	1
Center 5	21002	14/12/2010	7	Crossbred (Medium)	MC	0		0		0		3	180	60	38.4	1	1	0	1	1		1		1			1	1	MRI, CSF	25	46	11	147	88	10.7	69	18	33.3	20.98	1.5	2	191		412000	3	2	1	1	0
Center 5	21090	31/12/2010	1	JRT	FS	0		0		0		3	120	48	37.9	1	0	0	0	1		1					1			30.1	35.4	23.4	79.9	6	8	48.4	8	55.4	47	3.88	1.11	308		230000	2	2	Rare	1	1
Center 5	21679	2011-05-03	12	Pointer	FS	0		1	Dexamethasone 1d prior to referral	0		4	180	20	38.1	1	0	1	0	1		1				1	1			34	45	44	101	477	14.8	150	14	70	52	0	13	960		48100	1	1	Rare	1	1
Center 5	22575	2011-10-11	11	English Springer Spaniel	FE	0		0		0		2	130	30	38.6	0	0	0	0	1		1				1	1			28	35	32	126	12	6.6	51	15	21.1	13672	500	991	312		134400	2	3	2	1	1
Center 5	22719	15/12/2011	8	English Springer Spaniel	MC	0		0		0		4	160	60	37.8	1	1	1	1	1	1	1								29	42	53	131	95	17.1	86	7	17.5	12.6	0.6	2.6	281		93.3	1	3	2	1
Center 5	188028	24/03/2012		Labrador Retriever	FS	0		0		0		2	128	20	38.5	0	0	0		1		1					1			24	45	10	92	10	1.8	71	18	13	11	59	8	383		250000	2	2	1	0	1
Center 5	189272	13/06/2012	4	Dachshund	MC	0		0		0		2	150	20	39.6	0	0	0	1	1		1					1			32	30	9	341	32	4.7	30	25	14.8	9.2	0.1	1.9	141		53000	2	3	2	1	1
Center 6	31448	2012-04-23	11	Maltese Terrier	FE	0		0		0		3	160	32	37.8	1	0	0	0			1		1			1	1	Thoracic CT	31.1	31.8	41	73	1.1	7.1	72	11.4	9.8	6.2		1.184	468		47.6	1	1	0	1
Center 6	424109	2010-06-29	4	Crossbred (Small)	FS	0		0		0		3	185	76	38.6	1	1	1		1		1				1		1		31	33.2	21	194	48.2	5.2	52	9	43.1	24.567	8.189	7.758	140	270	118000	3	3	2	1
Center 6	432500	30/09/2011	12	English Springer Spaniel	FS	0		1	Milbemycin 5/9/11	0		3	132	48	39.2	0	0	0	0	1		1			1				s/c mass FNA	27	35	164	170	4	7.5	69	16	11.9	8.092	0.714	1.309	78.4			2		3	1
Center 6	434919	2009-12-17	4.5	JRT	FS	0		0		0		2	136	28	38.2	0	0	0	0	1		1				1				29.1	26	16	108	3	6.2	42	13	32.9	23.69	5.26	1.32	181		702000	3	2	Rare	1	1
Center 6	435107	2009-12-27	3.5	JRT	FS	0		1	Co-amoxi-clav	0		2	132	28	38.8	0	0	0		1		1				1				29.8	33.8	37	78	9.7	2.9	56	19.3	13	8.84	0.65	1.43	230		100270	2	2	3	1
Center 6	435303	2010-01-05	4	Poodle	MN	0		1	Phenobarb, dex, co-amoxi-clav, meloxicam	0		3	160	30	39.2	1	0	0		1		1				1			Blood cultures	21.1	37.1	20	148	3.4	3.4	6.5	12.5	3.1	0.3	0	0.81	2.6	60	7240	1	1	0	1
Center 6	435620	2010-01-19	4	English Springer Spaniel	FS	0		0		0		2	144	32	39.6	0	0	1	0	1		1							CTPA, echo, UA	H	H	37	93	H	8.6	80	11	13.4	10.2	2.5	0.67	61	WNL	332800	3	2	3	1
Center 6	435663	2010-01-25	3.5	GSD	FS	0		0		0		2	100	P+	39	0	0	0	0	1		1		1			1		BMB	29.1	20.8	232	243	2.3	6.1	113	26	5.61	3.65	0	0.45	285		300000	3	2		1	0
Center 6	436318	2010-02-19	6.25	Cairn Terrier	FE	0		0		0		2	100	24	37.5	0	0	0		1		1			1		1		UA, TIBC, cortisol, cPLI	35.8	27.8	54	80	2.6	3.6	72	28	5.94	4.69	0	0.297	297		174240	1	2	0	0
Center 6	437544	2010-04-15	9.75	C.Span	MN	0		1	Carprofen 29d before admission	0		2	148	52	39.7	1	1	0	0	1		1				1			cPLI	25.1	34.6	16	143	12.5	9.3	85	11	33.8	19.6	1.69	10.14	185		404680	3	2	2	1
Center 6	438576	2010-05-26	5	Yorkshire Terrier	MN	0		0		0		3	140	24	38.7	0	0	1	1	1		1				1			cPLI	40.8	46.5	15	122	54.8	11.2	76	16	16.3	12.23	0.98	1.63	76.8	150	261960	3	2	3	1	1
Center 6	439381	2010-06-26	10	Cairn Terrier	FS	0		0		0		2	66	48	40.3	1	1	0	0	1		1	1			1			ACTH-stim	28.3	25.9	1226	736	8.5	3.4	81	24	14.3	11.15	1.29	1.86	45.4	106	132600	2	2	1	1	1
Center 6	440105	2010-07-21	7	Min Schnauzer	FS	0		0		0		3	112	40	39.2	1	0	0	0	1		1	1			1				28.2	42.4	211	1098	7	5.9	76	15	15.5	12.09	0	2.945	0.1	15	91180	2	2	0	1
Center 6	440251	2010-07-25	4	Cocker Spaniel	FS	0		1	Chronic phenobarbital. 7d enrofloxacin 8/7/10 for aural discharge & pyrexia. Co-amoxi-clav & carprofen 17/7/10 for swelling left flank	0		2	140	44	40.7	1	1	0		1		1				1				38.9	37.9	31	486	0	3.1	69	23.9	39.5	31.6	1.975	1.58	113	360	162540	3	3	2	1
Center 6	440813	2010-08-13	7	English Springer Spaniel	FS	0		0		0		3	160	84	38	1	1	0	0	1		1								26.4	31	27	172	17.7	10.1	60	6.1	33.5	28.14	1.34	3.015		280	80960	2	2	2	1
Center 6	441579	2010-09-05	<1	German Spitz	ME	0		1	Meloxicam & co-amoxi-clav 31/08/10	1	Rabies 29/08/10	3	116	28	38.3	0	0	1	0	1	1	1				1	1			36.2	36.6	41	465	7.6	7.5	68	18.3	19.7	10.441	1.576	6.698	149		0	Rare	2	1	1
Center 6	441995	2010-09-18	9	Labrador Retriever	FS	0		0		0		3	118	60	38	1	0	0	1	1		1				1				29.8	29.7	33	116	21.8	6.9	80	15	22.97	15.62	2.067	5.053	65	190	148800	3	3	0	1
Center 6	444948	2011-01-04	10	Keeshond	MC	0		0		0		3	160	20	39	1	0	0	0			1				1			CT	32	29.1	58	177	11.8	14.6	90	7.7	15.2	10.64	0.76	2.43	6.3	270	63840	2	2	Rare	1
Center 6	445609	2011-02-01	11	B. Collie	MC	0		0		0		3	130	40	38.8	1	0	0	0	1		1								35	36.5	27	123	5	7.4	94	18	17.3	12.975	1.038	1.577	35.9	210	28000	Rare	2	3	1
Center 6	445837	2011-02-08	4	Cocker Spaniel	FS	0		0		0		3	136	28	40.1	0	0	0		1		1			1		1			31	31.2	17	87	3.9	4.9	70	22	5.25	1.943	0.105	0.998	5.9		61800	2	3	1	1
Center 6	446661	2011-03-13	11	Cocker Spaniel	FS	0		0		0		4	206	42	38.6	1	1	0		1		1				1				34.8	30.7	90	217	7.1	12.1	62	18	13.4	10.8	0	1.057	178			2	2	1	1
Center 6	447961	27/04/2011	2.6	CKCS	FS	0		0		0		3	140	20	38.6	0	0	1	1	1		1							Fecal	13.1	14.8	10	110	13.8	5	43	15	91.2	67.48	11.856	0.912	15.6	124	50.7	1	2	Rare	1	1
Center 6	448087	2011-05-01	8.6	ESS	FE	0		0		0		3	120	20	37.4	1	0	0	1	1		1				1				22.1	21.7	2135	251	9.9	36	516	16.8	30.9	22.248	1.545	4.944	8.5		142560	2	2	2	1
Center 6	448168	2012-05-03	8.5	German Shepherd Dog	FS	0		1	Clavaseptin 500 mg Loxicom oral	0		3	108	40	39.1	0	0	0	0	1		1				1			Bone marrow biopsy	38.3	34.7	153	21	0.7	5.7	107	9.9	8.24	6.76	0	0.74	7.6	160	0	0	1	0	0
Center 6	448202	2011-05-04	8.5	Dachshund	MC	0		1	5th-12th April 2011 course of firocoxib. 12-19th April liquid paraffin	0		3	180	36	38.2	0	0	0		1	1	1							BMB	35.7	39.6	55	37	0	2.9	57	9	10.8	5.72	0	1.404			24720	2	2	0	1
Center 6	448583	2011-05-20	8	Jack Russell Terrier	MC	0		0		0		3	100	40	37	1	1	0	1	1		1				1				30.7	31.4	37	131	9.3	6.5	55	13.2	62.3	37.38	9.968	10.591	291		276500	3	3	3	1
Center 6	448585	2011-05-20	3	Shih Tzu	MC	0		1	Co-amoxi-clav, aurizon and surolan for otitis 3wk prior	0		3	140	60	39.7	1	0	1	1	1		1								35.6	29.4	127	170	101	13.6	60	15	7.45	6.407	-	0	43						1
Center 6	449439	2011-06-20	8	Border Collie	FE	0		1	Protexin Pro-kolin 16/06/2011	0		3	96	P+	38.7	1	0	0	0	1		1				1				27.1	34.9	13	106	7.8	6.2	98	17	35.1	26.235	1.755	5.265	278		234000	2	2	2	1
Center 6	449849	2011-04-07	9	Labrador Retriever	FS	0		1	Pimobendan 5mg bid	0		3	140	P+	38.6	1	0	0	0				1			1			CT Thorax and abdomen	33.6	31.6	31	55	11.4	7.9	78	10	6.89	3.583	1.516	1.102	37.8	110	98500	3	3	3	1
Center 6	450366	2011-07-22	5	Tibetan Spaniel	FS	0		1	Co-amoxi-clav, carprofen 2d before Dx at RVS	0		3	140	16	38.7	0	0	0	0	1		1	1	1		1	1	1	CT Thorax and abdomen	25.7	22.9	31	180	27	4.3	42	13	36.4	29.12	1.092	5.096	170			2	2	Rare	1	1
Center 6	450792	20/10/2011	11	Crossbreed (Medium)	FS	0		1	7 day course fenbendazole, however, already anaemic at this point.	0		2	100	28	39.1	0	0	0	0	1		1	1	1		1	1		serum gel electrophoresis	28.7	47.8	68	48	7.5	6.6	96	25.9	7.67	6.52	0	0.307	3.6	270	190900	2	2	0	1	1
Center 6	450989	2011-12-08	6	English Springer Spaniel	FS	0		1	Chronic phenobarbital 4mg/kg BID (idiopathic epilepsy), KBr 325mg BID, sAME 2/8/11 400mg SID	0		4	160	P+	39.4	1	1	1	0	1		1								19.7	24.8	340	1767	413.6	7.2		12	27.4	21.098		5.754	100	130	-	3	2	1	1	0
Center 6	451107	2011-08-17	7	Cocker Spaniel	FS	0		1	Chloramphenicol eye drops, Surolan 12/8/11	0		3	152	32	39	0	0	0	0	1		1			1	1				28.7	46.6	19	461	16.7	5.3	59	18	16	9.28	2.08	2.56	71.2	170		3	2	3	1
Center 6	451695	2011-05-09	7	WHWT	FS	0		1	Estriol	0		3	148	38	37.8	1	0	0	0	1		1				1				28.2	27.9	34	497	13.5	7	64	12	24.9	21.41	0	2.99	342		25900	1	2	0	1	1
Center 6	452234	23/09/2011	3	Shih Tzu	FS	0		0		0		3	140	32	38.1	0	0	1	1	1		1				1				33.5	44.4	44	100	621	22.2	44	24	29.6	24.27		4.14	52.7	110	5	1	1	0	1
Center 6	452236	23/09/2011	9	Shih Tzu	MC	0		0		0		3	112	24	39.1	0	0	1	1	1		1				1				36	50	10	41	85	9.1	77	15	32.2	19.64		9.98	111	285	340000	2	2	1	1
Center 6	452260	24/09/2011	9	Crossbreed (Large)	MC	0		1	Co-amoxi-clav 2 weeks prior to presentation for suspected UTI	0		3	120	48	40.2	1	1	0	0	1		1				1			FNA s/c masses: lipoma	33.4	31.8	27	247	9.3	5.2	83	12	15.6	14.04	0.312	0.936	13.7			Rare	3	Rare	1
Center 6	453405	2011-07-11	7.8	Chesapeake Bay Retriever	ME	1	W. Africa, E. Europe, Russia. USA, S. Am. In UK for 12 mths prior to presentation	0		0		4	200	28	39.1	1	0	1	0	1		1	1			1	1		IFA Bartonella, PCR leishmania	32.9	31.5	1886	185	28.3	9.6	104	10.3	34.3	27.783	1.715	3.087	186		21600	1	2	1	1
Center 6	454142	2011-07-12	3	Labrador Retriever	FS	0		0		0		3	88	28	38.2	0	0	0	0								1		CT thorax & abdo	29	30.3	102	106	0	5.8	92	11.2	3.08	1.54	0	0.277	157	250	39200	1	3	Rare	1
Center 6	455164	2012-01-14	7.4	Wired Haired Vizsla	MC	0		0		0		3	100	44	40	1	1	0	1	1		1				1	1			24.6	28.7	192	287	703.2	12.6	21	18.4	21.6	15.77	3.46	0.43	38	75		2	3	1	1
Center 6	455678	2012-02-07	7.5	Italian Spinone	FS	0		1	prednisone - on-going for past month azathioprine - for past 2 weeks Rilexin - ongoing Soloxine - ongoing	0		2	100	P+	38.7	1	0	0	0	1		1				1			Bone marrow biopsy	34.2	27.9	730	7835	7	6.7	65	28.6	16.9	14.87	0	1.69	619		1	1	1	1	0
Center 6	457010	24/03/2012	8	WHWT	FS	0		0		0		3	128	44	38.7	1	0	0	0	1		1				1	1			33.2	30.8	17	218	25.2	10.1	67	15	78.2	50.048	11.73	14.076	54	270		3	2	2	1
Center 6	458105	2012-04-30	9.9	Lurcher	ME	0		1	phenobarbitone - on-going carprofen - on-going	0		4	160	24	39	0	0	0	0	1									Bone marrow biopsy	27.2	32.6	29	246	2.7	4.9	107	9	5.16	3.92	0.1	0.67	60.4		0.2	Rare	2	2	0
Center 6	459363	2012-06-11	7	American Cocker Spaniel	FS	0		1	Convenia 2 weeks prior to presentation due to complication following TECA surgery	0		3	140	28	39.1	0	0	0		1		1			1	1				29.1	27	16	194	10.6	6.2	67	18.6	20.1	16.08	1.01	1.01	115	300	3.2	2	2	1	1
Center 6	461271	2012-11-08	5	Cocker Spaniel	MC	0		0		0		3	120	24	38.8	0	0	1		1		1								49	63.7	223	1457	900.1	13.4	126	13.5	54.4	45.7	1.63	4.9	11	13000	17.4	2	2	2	1
Center 6	461281	2012-11-08	10.6	Pomeranian	FS	0		1	zantac, antepsin 5 days prior to referral	0		3	120	68	39	1	0	1											CT angiography, CT abdomen	33.8	42.2	94	488	11.8	6.3	64	19.1	20.5	18.25		0.62		148	0.2	Rare	0	-	1
Center 6	461404	2012-08-15	7	Pug	FS	1	Singapore, Hong Kong	0		0		2	120	30	38.7	0	0	0	1	1		1					1		Babesia titer	34.9	47	36	195	0	8	74	12.3	24.3	18.71	1.7	2.92	266		11.6	2	2	2	1
Center 6	462575	2012-09-22	2.75	Dachshund	MC	1	Travelled to France in last 30 days	1	prednisolone, doxycycline - 5 days prior to referral	0		3	180	42	37.9	1	1	0	0	1		1				1	1			31.9	23.7	21.2	59.8	11	2.6	40.3	14.3	12.4	10.04		1.24	239		9	3	2	0	1
Center 6	463585	2012-10-24	7	Pug	ME	0		0		0		3	160	40	39.6	1	1	0	1	1		1								33.1	34.8	46	197	10.6	8.4	97	11	14.4	12.96		1	330		2.4	1	1	1	1
Center 6	464259	2012-11-17	2.8	CKCS	ME	0		0		0		4	120	60	38.1	1	0	0		1		1				1	1			31.5	35.6	46	251	52.9	5	54	16.4	32.3	22.61	2.58	4.85		100	5.4	1	1	1	1	0
Center 7	67467	2010-01-14	5	Irish Terrier	FE	0		1	Dex, vit K, fenbend, co-amoxi-clav, cyclophos, sucralfate for 3d	0		3	120	40	38.6	1	0	0	0	1		1				1			Fecal, cPLI	25.9	24.1	240	826	25.1	8.3	62	12	44	30	0	3.86	66		220				1
Center 7	68007	2010-02-12	5	Pomeranian	FS	0		1	Pred, Vit K	0		4	128	60	38	1	0	0		1	1	1								32.3	29.7	36	588	12.4	8.3	64	10	45.91	29.84	4.13	5.97	137		67700	2	2	2
Center 7	69026	2010-04-09	2	English Springer Spaniel	FE	0		1	Marbo, vit k, dex	0		1	100	48	39.2	1	0	0	0	1		1							PFK DNA, Baermann	29.3	36.1	20	351	5.9	4.9	64	20	16.4	12.14	0.33	1.31	608		275200	3	3	1	1
Center 7	70707	2010-07-13	7	Shih Tzu	FS	0		0		1	Merial Eurican DHPPiL, 22-06-10	5	180	36	39	1	0	1	1	1	1	1								26.4	42.5	27	475	79.1	15.6	58	11	33.03	29.07	1.98	1.65	199	199	77200	2	2	2	1	0
Center 7	70848	2012-05-02	10	Bichon Frise	FS	0		1	prednisolone, gastroprotectants and aspirin	0		2	104	P+	38.4	1	0	0	0	1		1								33.1	36.6	15	498	5.9	5.6	51	0.19	21.42	15.85	1.5	1.5	171		336900	2	3	1
Center 7	72326	2010-10-14	3.3	English Springer Spaniel	FS	0		1	Prednisolone 1mg/kg PO q 12h, azathioprine 2.4mg/kg PO q24h and amoxicillin-clavulanate 15mg/kgPO q24h	0		2	88	24	38.6	0	0	1	1	1		1							PFK test	27.2	23.1	102	1279	218.8	4.4	31	22	34.35	26.79	1.03	5.84	181			3	2	2	1	1
Center 7	74652	2011-03-04	5	Golden Retriever	MC	0		0		0		3	126	46	39.8	1	1	1	1	1		1								24.4	34.1	46	265	30.1	9.6	91	14	42.49	28.89	2.97	4.25	164		78.4	1	1	1	1
Center 8	1006447	2010-07-16	7	Labrador X	FS	0		1	Prednisolone and azathioprine started 2wks prior to referral when IMHA diagnosed by referring vet	0		3	120	P+	38.3	1	0	0		1		1							Abdominocentesis. Abdo fluid analysis	27.7	21.4	844	5701	13.5	6.4	52	26.8	37.9	28.04	2.65	4.93	63		310000	2	2	Rare
Center 8	10005122	2010-03-04	6	C.Span	ME	0		1	Endoparasiticide - drug unknown, 24h prior to admission	0		3	154	24	39	0	0	1	1	1	1	1				1				22.5	23.2	18	325	22.7	6.2	41	16.4	22.3	17.87	1.79	1.56	69	105	130000	2	2	1	1	1
Center 8	10005196	2010-04-11	5	Irish Setter	FS	0		1	Co-amoxi-clav / meloxicam 08-02-10 to 19-04-10. Anaemia noted 31-03-10	0		3	180	P+	38.2	1	1	0		1		1								31.9	24.3	28	309	15	5.3	52	8.99	46.79	38.93	0.43	3.86	629			1	2	1	1	1
Center 8	10005636	2010-05-13	9	English Springer Spaniel	ME	0		1	amox/clav, metronidazole, meloxicam and maropitant 24hrs prior to admission	0		3	110	50	38.4	1	0	0		1	1	1							Echo, cPLI	32	26	76	158	16	5.8	43	16	24	14.89	0	7.21	72	75		2	2	2	1	1
Center 8	10006272	2010-01-07	3	Doberman Pinscher	FS	0		1	long term soloxine treatment amox/clav and carprofen 24h prior to admission	0		2	120	P+	38.7	1	0	1		1	1	1				1	1		Abdo fluid	18.6	22.8	180	396	198	5.8	88	26.2	65.9	35.72	3.21	3.21	5	60	270000	2	3	2		1
Center 8	10006317	2010-05-07	5	English Springer Spaniel	MC	0		1	prednisolone and ciclosporine started for treatment of IMHA 3 days prior to hospitalisation	0		3				0	0	1		1		1							Echo, cPLI	24.2	23.8	2485	1629	484.1	7.3	37	11	11.4	8.4	0.11	2.04	10			2	3	2	1	1
Center 8	10006356	2010-08-07	1	Labradoodle	FE	0		0		0		2				0	0			1	1	1			1		1		SP-E	27.4	48.8	34	150	22	7.2	39	8	3.83	2.28	0.13	2.28	280		0	1	1	1	1	1
Center 8	10006502	21/07/2010	4	Cocker Spaniel	ME	0		1	prednisolone, cimetidine and aspirin started by referring vet 2d prior to hospital admission	0		3	180	30	38.3	1	0	1		1		1				1	1			25.1	35	45	227	196.6	11.8	47	10	44.6	39.27	2.23	2.68	128			3	2		1
Center 8	10006647	2010-03-08	1	Patterdale Terrier	FE	0		1	Marbofloaxacin 2w prior; pred 5mg BID (duration not recorded, probably about 2 weeks), Vitamin B12, rescue remedy	0		2	120	24	38.6	0	0	0		1	1	1				1	1		faecal parasitology	34.8	28.8	130	133	10.5	12	35	22	20.7	15.73	0	2.69	374			1	2	1	1
Center 8	10006706	2010-06-08	13	Collie cross	FS	0		0		0		3	140	40	38.3	1	0	0		1		1				1	1			25.1	36.3	22	172	14	5.5	57	9.5	47.3	34.08	2.37	9.47	198		300000	3	2	2	1
Center 8	10009122	2011-03-07	4	Jack Russell Terrier	MC	0		1	Pred 1mg/kg BID from 23/2 then 1.5mg/kg from 2/3; ranitidine and sucralfate. Scine 16/2 was on amoxyclav and meloxicam for traumatic wounds. Possible trigger?	0		2	160	44	38.7	1	1	0	0	1		1				1	1		Echo (murmur; MVD); lepto serology	22.4	18.5	178	932	2.5	3.1	63	14.6	56.6	48.09	0.57	5.66	465		300000	3	3	1	0	1
Center 8	10010623	2011-07-03	7	Labrador Retriever	FS	0		1	Immunosuppressive pred and gastroprotectants - further details not available	0		3	110	36	38.2	0	0	1		1	1	1					1		faecal parasitology	29	42	24	71	41	8.1	50	17.9	7.23	4.94	0.22	1.16	37		740000	3	2	3	1
Center 8	10010851	2011-07-18	6	Doberman Pinscher	FE	0		0		0		2	110	P+		1	0			1		1				1	1		Faecal parasitology. UPC = 8.3	29	33	31	56	17	6.7	51	26.7	23.46	19.47	0.94	1.41	8		560000	2	2	2	1	1
Center 8	10011103	2011-08-08	5	Miniature Schnauzer	MC	0		0		0		3	96	36	39.2	0	0	1		1		1				1			Lepto serology	30.4	36.3	11663	2001	483	8.4	57	23	22.8	20.06	0.46	1.6	38			2	1	2	1
Center 8	10012282	2011-08-11	6	Welsh Springer Spaniel	ME	0		1	Pred 2mg/kg BID for 4 days	0		2	96	P+	38.3	1	0	1	0	1		1				1	1			26.1	28.9	53	231	12.9	8.6	63	11.1	72.7	62.49	6.54	2.9	126	300	660000	3	3	3	0
Center 8	10012395	2012-04-30	6	Collie cross	FS	0		1	Cephalosporins (dose not noted) for dermatological condition ?trigger. On carpofen and tramadol following hip replacement 3 months previously	0		2				0	0			1		1		1	1					27	30.2	52	194	12.6	4.5	39	13	6.39	3.45		0.96	1			1	2	3	1
Center 8	10012544	30/11/2011	7	Labrador Retriever	MC	0		0		0		2	140	36	38.5	0	0	0	0			1					1			26.9	30.5	38	98		7.6	59	17	11.9	9.13	0	2.02	74	50		3	2	3	1	0
Center 8	10012566	2011-02-12	4	Welsh Springer Spaniel	MC	0		1	Amocyclav and meloxicam for 3 days, pred and metoclopramide for 1 day	0		3	132	48	37.1	1	1	1		1		1					1										11	86	71.46	9.47	5.17	130	300		1	1	2	1	1
Center 8	10012567	2011-02-12	9	Miniature Schnauzer	MC	0		0		0		2	80	30	37.8	0	0	0	0	1		1				1	1		faecal parasitology/culture	28.8	37.7	82	467	8.9	2.8	59	34.9	7.37	5.71	0	0.37	110	50		1	1	3	1
Center 8	10012580	2011-12-12	4	Welsh Springer Spaniel	MC	0		0		0		4	80	44	38.6	0	0	0	0			1					1		Thoracic U/S, echo	26	30	116	183	7.4	8.3	47	17		31.05	6.3	7.2	86	60		3	3	2	1
Center 8	10014480	2012-04-26	6	Cocker Spaniel	MC	0		0		0		3			40	0	0	0		1		1				1	1			30.5	29.2	29	123		6.1	39	20	8.5	6.44	0.43	0.52	0	10	530000	3	3	3
Center 8	10014517	2012-04-29	4	ESS x Cocker	FS	0		1	0.2mg/kg IV dex on day of referral and 2 x pRBC transfusions	0		3	120	30	38.5	0	0	1		1	1	1				1	1			24.4	32.6	244	816	486	10.2	44	21	35.1	27.4	1.05	4.57	123	75		2	3	2	1
Center 8	10014601	2012-05-04	6	Cocker Spaniel	FE	0		0		0		2				0	0			1		1				1	1			22.2	27.5	48	862	13	5.7	33	10	31.3	21.9	3.13	4.07	219			3	2	3	1
Center 8	10015050	2012-06-04	9	Cocker Spaniel	MC	0		0		0		3				0	0	1		1		1	1						cPLI 771			137	265	23			12	23	21		0.69	42	200	460000	3	3	3	1
Center 8	10015723	2012-07-18	6	Dalmatian	MC	0		1	14/7 dexamethasone, amoxy/clav, metronidazole, cerenia, ranitidine	0		2				0	0	1		1		1				1			lepto serology. cPLI	25.4	23.2	3982	1749	411	6.6	44	26	31.9	27.7		3.19	165			3	3	2	1
Center 8	10016888	2012-09-30	8	Cocker Spaniel	MC	0				1	Kennel cough intranasal 19/9	3	136	P+	39.7	1	1	1	1	1		1					1			27.6	42.1	70	140		1.6	41	16.5	20.2	14.94	2.83	1.82	35			2	2	2	1
Center 8	10018118	2012-12-19	0.28	Irish Setter	FE	0		1	amoxyclav	0	C.S. started within 30 d of Nobivac DHPL given on 14/11/12	3	200	24	38.7	0	0	0	0	1		1			1	1			Bone marrow core and aspirate	23.4	46.3	41	94	6.1	3.4	14	12	8.06	2.98	0.08	2.42	78	250	0	0	0	0	1
Center 8	10018187	27/12/2012	6	Whippet	FS	0		0		0		2	124	28	37.6	0	0	0	0	1	1	1			1				bone marrow biopsy	25	30	32	93	11.5	7	50	12.9	4.38	3.46	0	0.35	169		10000	1	1	2	1
Center 9	201329	2011-09-16	4	Italian Greyhound	ME	0		0		0		3	110	24	39.9	1	0	0	0	1							1			30.2	26.9	37	155	26.6	4.2	61	35	14.1	11.7	0	1.27	55			3	2	2	0	1
Center 9	204179	2010-08-17	5	Bichon Frise	MC	0		1	insuvet lente for managment of diabetes mellitus	0		4	188	90	38.8	1	1	0	0	1	1	1				1	1			29.4	25.2	28	493	21.7	6.2	64	12	21.3	17.89	0.426	2.34		94	21000	1	2	1	1	0
Center 9	302236	2010-03-29	11	Cocker Spaniel	ME	0		0		0		3	160	32	39	1	0	0		1		1			1	1				24.4	32.8	20	193	12.7	8.3	77	21	29.6	24.6	1.2	0.3		41	351000	2	2	2	1	-
Center 9	305487	2009-12-05	5	Bichon Frise	MC	0		1	enrofloxacin for 48 hour prior to referral firocoxib 24 hour prior to referral	0		3	180	100	38.4	1	1	0	0	1		1					1			28	33	42	363	13	10.6	70	14	89.1	64.1	17.8	5.35	72		467000	3	3	3	1	1
Center 9	306255	21/03/2010	5	Flat-coated retriever	FS	0		0		0		3	120	50	38.5	1	0	1	0	1		1					1			31.8	28	27	235	57.9	10.1	86	15	30.9	25	0	4.94	237		178000	2	3	3	1	1
Center 9	306420	2010-04-09	10	Crossbreed (Medium)	FS	0		0		0		3	132	36	39.1	0	0	0		1		1					1		BMB	28.4	30.6	26	93	4.3	4.1	87	17	4.3	3.35	0.34	0.04		104	5000	0		0	1	1
Center 9	307028	2010-06-09	5	Labrador Retriever	FS	0		0		0		3	140	60	38.6	1	0	0	0	1		1								34	24.4	62	92	10.6	10.4	90	11	17.5	13.3	0.875	1.22		75	37000	2	2	3	1
Center 9	307060	2010-06-12	8	Crossbreed (Medium)	ME	0		1	Co-amoxi-clav from 4d prior to anemia documentation for Tx of hematuria/hemoglobinuria	1	DHPPiL on 07/05/2010	3	108	P+	38.7	1	0	0	1	1	1	1		1		1	1		BMB	31.8	24.8	118	918	7.2	7.6	74	24	42.4	36.04	1.27	3.39		187	304000	3	3	3	1	1
Center 9	307693	2010-08-14	5	Flat-Coated Retriever	FE	0		0		1	KC vaccine on 14/07/2010	3	120	24	39.7	1	0	0	0	1	1	1					1			26.5	27.4	95	115	31	9	77	6	15.5	13.33	0.62	0.62	205		28000				1
Center 9	307778	2010-08-24	6	Old English Sheepdog	FE	0		0		0		3	152	P+	38.6	1	0	1		1	1	1	1			1	1	1		30	24.1	146	1479	1012	10.5	59	13	48.5	38.8	2.91	4.85		524	210000	2	3	2	1	1
Center 9	308235	2010-10-09	5	Newfoundland	ME	0		0		0		4	148	P+	39.2	1	0	1	1	1		1								48	46			477	33.6	133	8.3	18.8	14.86		2.41	362		30000				1
Center 9	308709	2010-11-26	7	Cocker Spaniel	FS	0		0		0		3	160	44	38.2	1	1	0		1	1	1								24	47	10	222	23	4.8	56	15	19.5	5.1	10.5	0.2	568		128000	2		3	1	To follow
Center 9	308791	2010-12-10	4	Belgian Shepherd Dog	ME	0		1	Milbemax (16d prior)	1	DHPPiL plus KC (16d prior)	3	160	P+	38.8	1	1	0	1		1	1				1	1			40.4	48.8	63	82	0.7	10.1	100	14	20.1	16.28	0.8	1.2		53	102000	2	2	2	1	0
Center 9	309231	2011-02-02	5	Crossbreed (Small)	FS	0		1	ciclosporin 7mg/kg q 48 hours for atopic skin disease	0		3	168	30	38.6	1	0	0	0	1	1	1					1			33.4	26.9	8	59	9.6	9.6	62	14	12.9	10.71	0.77	0.65		203	313500	3	1	1	0	1
Center 9	309724	2011-03-21	3	Crossbreed (Medium)	FS	0		1	Co-amoxi-clav 2d prior to admission before onset of IMHA C.S.	0		3	133	36	38.3	0	0	1	1	1		1					1			29.8	24.6	46	211	553.4	9.7	36	10	19.4	16.3	0.19	2.9	25	57	46000	1	2	1	1	0
Center 9	310123	2011-04-21	5	Beagle	FS	0		0		0		3	126	28	38.8	0	0	0	0	1	1	1				1	1			31	39	22	375	12	3.7	83	16	20.3	16.85	1.22	0.2	101		55000	1	1	2	1	0
Center 9	310544	2011-06-30	4	Cocker Spaniel	MC	0		0		0		4	84	36	38.5	0	0	0	0																		11	25.4	19.3	1.78	2.29		3	546	2	3	2	1
Center 9	311043	2011-07-22	7	Cairn Terrier	FS	0		1	enrofloxacin and clavamox for 5 days prior to referral but starte don day anaemia was identified prior hx of intermittent meloxicam administration	0		3	92	20	39.7	1	0	0	0	1		1					1			34.2	27.1	114	1628	5.2	4.2	100	30.5	39.2	30.58	0.39	4.7		4	437	2	3	3		0
Center 9	312272	2011-11-19	6	Labrador Retriever	FS	0		1	Dexamethasone (0.6mg/kg), azathioprine (1.5mg/kg), clavamox, blood transfusion, ranitidine for 3 days prior to referral	0		3	84	36	38.4	0	0	1	0	1		1								25	31	826	>2000	>477	19.7	110	16								3	3	2	1	0
Center 9	313048	2012-02-12	2	ESS	FS	1	France 6wks 11/2011. Hungary, Germany, Czech, Switzerland in 05/2011	1	Topical Amitraz fro demodecosis Moxidectin/imidoclorpid	0		3	132	20	38.7	0	0	0	0	1		1			1		1	1	SPE (Polyclonal gammopathy)	32	69	30	172	6	5.2	44	15	37.3	31.7	1.87	2.98	345		35	2	2	3	1
Center 9	313842	2012-04-27	3	Dachshund	MC	0		1	ciclosporin therapy for atopic dermatitis (3mg/kg/day) for 5 weeks	0		4	160	40	38.9	1	1	0	0	1	1	1							Lepto serology - negative	31	24.7	22	162	10	2.6	45	10.8	37.9	29.9	2.65	1.9		24	151000	3	3	3	1
Center 9	314710	2010-07-28	9	Crossbreed (Medium)	MC	0		0		0		3	120	36	39.2	0	0	1	1	1	1	1					1			25.7	19.6	151	1267	776	6.8		16.7	20.3	13.8	2.82	3.045	69			2	3	3	1	1
Center 9	314890	2012-08-10	3	Lhasa Apso	MC	0		0		0		3	120	20	38.6	0	0	0	0	1		1					1		Zn & Pb levels. Fecal culture	30.6	29.6	29	45	4.4	9	65	19	24.7	21.49	1.24	0.99	191		250	1	2	2	0	0
Center 9	314956	2012-08-17	8	Border Collie	FS	0		0		0		3	72	40	38.2	1	0	0		1		1					1			31	33.3	523	765	17.1	8.6	76	25	26.9	24.2	1.08	0.54	79		1575	2	3	3	0	1
Center 9	315290	2012-09-18	9	Greyhound	MC	1	Racing Greyhound from Ireland - BIOP for 1 months - no travel history since then	0		0		3	160	24	39.8	1	1	1	1	1	1	1		1		1	1		toxo neospor and lepto serology negative	29.1	25.5	170	72	70.9	8.9	108	37.6	16.5	11.55	0	3.63		89		2		3	1	1
Center 9	315499	2012-10-07	5	Cocker Spaniel	ME	0		0		0		4	156	44	39.7	1	1	1		1	1	1				1	1			33.1	31.3	78	88	725.8	6.7		19.3	15.7	12.7	0.94	1.26		45		3	3	3	1	1
Center 9	316018	2012-12-03	7	Cocker Spaniel	FS	0		0		0		4	160	40	38.2	1	1	1	1	1		1			1	1				28.8	38.8	200	145	28.9	15.8	116	11.6	19.2	13.63	1.34	1.54	8			2	3	3	1	1
Center 10	219821	2010-01-30	10	Lhasa Apso	ME	0		0		0		2	200	36	38.6	1	0	1	1	1		1								26	40	106	218	45.9	9.2	74	9.3	37.49	30.36	2.6	1.5	305		0.175	2	2	2	1	1
Center 10	220432	2010-03-27	3	ESS	FE	0		1	Dexadresson for 48 hours prior to referral	0		3	140	46	38.4	1	0	1	0	1		1								33	42	120	197	81	9.2	66	9.5	102.52	62.58	20.5	11.28	259		0.127	1	1	3	1	1
Center 10	220676	2010-04-21	3	Collie cross	MC	0		1	Treated for gastroenteritis at Vets Now night before referral due to vomiting (synulox/vetergesic)	0		4	140	P+	38.3	1	0	0		1		1								25	34	1105	883	62.3	13.4	77	8	43.6	33.1	4.36	3.9	62	150		2	2	2	1
Center 10	221426	2012-06-29	8	Crossbreed (Medium)	MC	0		1	Co-amoxi-clav 26/6 then 7d oral course. Meloxicam 26/6. Meds given as dog was anorexic and pale. Collapsed that night and was referred for 29th	0		3	140	48	40.5	1	1	1	0	1		1		1			1			38	36	32	48	9	5	72	12.3	64.07	49.9	7.68	3.8	250				2	2	1
Center 10	222587	2010-10-28	4	ESS	FE	0		1	Synulox and voren 48 hours prior to referral Vitamin K and enrofloxacin 24 hour prior to referral	0		5	160	40	39.7	1	1	1	1	1		1					1			22	34	1200	1962	172	8.1	73	10.5	40.3	22.56	2.015	2	306			2	2	2	1	1
Center 10	224432	2010-05-25	4	CKCS	FS	0		0		0		3	120			0	0	0		1		1							TXR, AUS	29	40	16	200	10	10.1	53	10.4	14.11	11	0.42	0.71	20	200		3	2	2	1	1
Center 10	224774	2010-07-01	2.5	Welsh Springer Spaniel	FE	0		0	Synulox injection day prior to referral Dexadresson injection day prior to referral Ranitidine injection day prior to referral	0		2	130	100	38.8	1	0	1	1	1	1					1				31	38	69	360	43	10.7	73	13	34.7	25.3	1.04	1.04	247				2	2	1	1
Center 10	225757	2010-10-13	8	Lurcher	FS	0		1	Noroclav for anorexia on the 7/oct for 5 days Metacam on 7th Oct one off injection Ronaxan on the 8th Oct - 7 day course	0		3	152	36	39.8	1	0	1	0	1	1	1		1					BM biopsy - core and cytology	20	31	47	701	68	12.1	95	11.1	13.8	9.6	0.55	0.96	80				2	0	1	0
Center 10	226357	2010-12-20	1.75	Cocker Spaniel	FS	0		0		0		2	124	32	39.2	0	0	0	0	1	1	1								30	34	22	226	3	8	66	22.5	9.98	5.1	0.7	0.99	7	15	0.46		3	2	1	1
Center 10	233029	2012-09-12	5.5	Crossbreed (Medium)	MC	0		1	Drontal on 16th August alongside vaccination Synulox the morning of referral	1	16th August - Nobivac DHPL	3	126	32	38	0	0	1	0	1		1					1			29	32	22	163	169	11	89	17	24.3	17	1.9	2.9	200				2	2	1	1
Center 10	233180	2012-09-25	0.42	Cocker Spaniel	ME	0		1	Milbemax on 13/8/2012 Cephalexin 13/8/2012 - 5 day course Dexadresson morning of referral Antepsin morning of referral	0		2	120	32	38.9	0	0	0	0	1	1	1				1	1		faecal bacteriology and parasitology	32	38	56	211	1	4.2		13.9	17.3	11.9	2.7	1.5		200		1	1	1	1
Center 10	234060	2012-12-05	0.5	Maltese Terrier	ME	0		1	One injection of NSAID two days prior to referral as was quiet and pyrexic	0	Vaccinated 2 mths prior to referral	2	160	24	38.5	0	0	0	0			1								27	45	42	168	3	10.4	43	11	9.45	4.77	0	0.68	500			1	1	0	1	1
Center 6	418206	2008-01-15	0.5	G. Ret	F	0	-	1	Co-amoxy-clav 45d prior	0	-	2	108	36	38.4	0	0	0		1		1				1	1			29.7	53.4	41	176	22.7	7.9	26	13	31.2	24.34	1.87	2.18	400		102720	2		3	1
Center 6	418967	2008-02-14	9	WHWT	MN	0	-	1	NSAIDs, Abs 14d prior	0	-	3	140	80	38.8	1	0	0		1		1								32.2	29.2	65	330	39	11.3	63	13	42.91	34.75	1.72	5.15	223			3		0	1
Center 6	418997	2008-02-16	1	Crossbred	FS	0	-	1	NSAIDs, Abs 35d prior / Fipronil, S-Methoprene 5d prior	0	-	3	152	24	37.9	0	0	0		1		1				1				28	50	18	88	10	6.3	39	11	35.8	30.79	1.43	2.51		WNL	60480	1		3	1
Center 6	420098	2008-04-04	11	ESS	MN	0	-	0	None	0	-	4	180	56	37.2	1	1	0	1	1		1				1				39.5	52.9	1671	272	76.7	20.4	65	20	40.7	24.42	2.85	12.21	>200		576978	3		2	1
Center 6	421125	2008-05-14	4	Cocker Spaniel	F	0	-	0	None	0	-	4	160	48	38.9	1	1	1		1		1				1				34	42	127	110	15	12	72	12	22.31	14.5	4.24	1.56	160		174000	2		2	1
Center 6	421197	2008-05-18	10	Cocker Spaniel	FS	0	-	1	Fipronil	0	-	3	152	40	39.6	1	0	0		1		1				1				23	50	28	171	21	4.8	60	14	20.52	13.53	2.67	3.08	184		136500	3		3	1
Center 6	421632	2008-06-04	4	SBT	MN	0	-	0	None	0	-	4	140	48	38.8	1	0	1		1		1				1				31.1	25.2	40	435	401.9	8.1	74	14	32.1	26.64	0	5.14	112		236500	2		0	1
Center 6	422159	2008-06-26	7	Cocker Spaniel	FS	0	-	1	Metronidazole 4d prior	0	-	2	128	36	38.3	0	0	0		1		1				1				32.5	26.7	53	153	46.1	6.6	52	13	21.9	19.27	0	1.53	208		91000	2		3	1
Center 6	422390	2008-07-05	6	Cocker Spaniel	MN	0	-	0	None	0	-	2	120	68	40	1	1	1	1	1		1				1				33.6	33.7	123	156	634.4	7.7	64	30	35.8	27.57	3.58	1.43	220		110100	3		3	1	1
Center 6	424467	2008-09-26	5	ESS	FS	0	-	0	None	0	-	3	180	48	38.6	1	1	1		1		1				1				25	39	27	90	219	15.6	55	12	31.2	28.39	0	2.5	>163		155400	2		0	1	1
Center 6	425073	2008-10-22	10	Cocker Spaniel	ME	0	-	0	None	0	-	2	132	42	38.9	1	0	1		1		1				1				26.5	39.9	35	194	29.2	15.8	91	12	29.19	21.02	1.75	2.92	139		10800	~		?	1
Center 6	425124	2008-10-25	6	ESS	FS	0	-	0	None	0	-	2	120	20	38	0	0	0		1		1				1				18	40	226	188	47	6.6	52	11	71.3	57.75	0	9.27		WNL	428000	3		2	1
Center 6	425578	2008-11-15	1	ESS	FS	0	-	1	Meloxicam 12d prior, amoxicillin 2d prior	1	6 wks prior	3	140	52	39.5	1	0	0		1		1				1				34.7	52.6	35	228	60.4	9	51	15	17.7	13.45	0.18	2.48		WNL		2		3	1
Center 6	425579	2008-11-15	8	Cocker Spaniel	F	0	-	0	None	0	-	3	159	24	38.4	0	0	0		1		1				1				32.8	19.5	973	497	12.6	3.7	41	12	11.01	7.74	0.44	1.74		WNL	55200	2		3	1	1
Center 6	426366	2008-12-20	6	ESS	FS	0	-	0	None	0	-	2	136	68	39.1	1	0	0		1		1				1				30.4	36.4	21	188	5.7	3.4	77	30	18.7	14.96	0	2.43		WNL	105120	1		1	1
Center 6	426918	2009-01-16	9	Crossbred	FS	0	-	0	None	0	-	3	120	36	38.4	0	0	1		1		1				1	1			27.9	25.3	154	1146	40.1	7.1	67	23	25	19.25	1.25	4	200			2		2	1
Center 6	428035	2009-03-10	6	Labrador Ret.	F	0	-	0	None	0	-	3	96	23	38	0	0	1		1		1				1	1			30.7	28.8	645	364	90.6	5.4	77	25	17.3	11.25	0.52	3.11	>110		313490	3	3	2	1
Center 6	428123	2009-03-14	2	ESS	FS	0	-	0	None	0	-	3	100	40	38.1	1	0	1		1		1				1				27.2	22.4	245	2185	87.4	12	71	18	34.41	22.02	3.44	8.26		WNL		2		2	1
Center 6	428725	2009-04-09	9	Bedlington Ter.	FS	0	-	0	None	0	-	3	162	36	38.4	0	0	0		1		1				1	1			26	35	10	121	10	8.3	80	14	11.6	10.3	0.1	0.8		WNL		1	3	1	1	0.752778
Center 6	428726	2009-04-09	8.33	Min. Schnauzer	MN	0	-	0	None	0	-	3	120	32	38.9	0	0	0		1		1				1				38.8	29.1	23	922	14.6	3.9	87	21	11.1	8.7	0	1	160			2		0	1
Center 6	429548	2009-05-12	7.6	Shih Tzu	FS	0	-	0	None	0	-	2	132	36	38.3	0	0	1	1	1		1				1											35	35.9	28.4	0	6.1		WNL	515540	2		2	1	1
Center 6	430550	2009-06-23	7.6	ESS	FS	0	-	0	None	0	-	2	100	68	38.6	1	0	1	1	1		1				1				25.5	26.7	139	358	383.6	10.3	53	11	43.51	32.63	1.74	9.14		WNL	184080	3	3	1	1
Center 6	430693	2009-06-28	9	Border Terrier	FS	0	-	0	None	0	-	3	160	28	38.1	1	0	1	1	1		1				1				28.2	11.9	36	345	1257.7	33.2	86	20	44.7	32.18	4.02	6.71		WNL		2	2	2	1
Center 6	430711	2009-06-29	6	SBT	FS	0	-	0	None	0	-	3	128	68	39.3	1	0	1				1								27.1	27.6	416	286	170.1	9.7	82	24	37.44	28.42	1.5	6.4	>120			2	2	3	1	1
Center 6	430854	2009-07-03	10	Cocker Spaniel	ME	0	-	1	Fucidic acid, dex eye drops 4d prior	0	-	2	120	20	38.8	0	0	1		1		1								21.8	41.5	559	729	188.3	4.5	62	28	45	26.1	5.85	4.5		Clumping		2	3	1	1
Center 6	48060	2009-07-04	8.25	ESS	FS	0	-	0	None	0	-	2	128	24	38.3	0	0	1		1		1				1	1			31.1	34.3	23	96	8.5	6.2	83	7	42.9	36.04	0	4.29				3	3	2	1
Center 6	56138	2009-07-07	12	JRT	FS	0	-	0	None	0	-	2	100	40	38	1	0	0		1		1				1				34.5	27.8	18	118	44	9.2	69	18	20.51	16.81	0.41	1.03	244	244	206640	3	3	2	1
Center 6	431262	2009-07-20	6.75	Dachshund	FS	0	-	1	Phenobarbital, current Tx	0	-	3	140	32	39	0	0	0		1		1				1				25.5	43.5	69	930	1.8	4.7	72	7	7.57	6.21	0	0.38			1820	<1	1	0	1
Center 6	432187	2009-08-25	1.67	Labrador Ret.	FS	0	-	0	None	0	-	3	124	24	38.9	0	0	0		1		1				1				30.5	31.6	17	88	5.9	8.3	109	15	12.19	9.27	0	0.61	164	164	261800	2	3	1	1
Center 6	432967	2009-09-24	9.17	Weimeraner	FS	0	-	0	None	0	-	3	120	24	38.6	0	0	0		1		1				1				23.4	25	1372	788	16.7	4.5	59	15	20.09	14.87	2.41	2.21				2		0	1
Center 3	5775	2007-12-14	9	Cocker Spaniel	FN	0		0		0		1	132	60	37.9	1	0	0	0	1	1	1	1				1			28	42	82	451	7	2.5	54	22.6	15.6	10.5	0.1	1.87	230	similar		2	3	3	0	0
Center 3	5633	2007-11-20	3	Crossbreed	FN	0		0		0		3	132	64	38.1	1	0	1	0	1	1	1					1			21	24	2891	651	18	12.9	59	8	40.4	23	8.9	3.3	70	180	245	3	3	2	0	1
Center 3	7505	2008-09-24	6	Italian Greyhound	FE	0		0		0		3	112	40	37.7	1	1	1	0	1	1	1								26	38	144	146	120	11	55	8.9	42.1	29.9	0.8	11.4	139	Some clumping so actual count likley to be higher		3	2	2	1	-
Center 3	6000	2008-02-05	3	GSD	FN	0		0		0		2	92	P+	38.6	1	0	0	0	1	1	1				1	1			35	35	28	82	22	9.4	83	12.4	33	25.4	0.3	3.6	163	some large PLTs seen		3	3	2	1	-
Center 3	9997	2009-09-18	4	Min Schnauzer	FN	0		0		0		2	84	60	38	1	0	1	0	1	1	1					1			27	34	88	127	75	7.7	57	21	29	16.2	4.1	5.2	16	Clumping on smear		3	3	3	1	-
Center 3	7520	2008-09-27	4	ESS x	MN	0		1	Potentiated amoxicillin for a cut foot 2 weeks prior to onset	0		2	60	80	38.2	1	0	1	0	1	1	1	1				1			25	25	593	2604	50	5.5	47	14	27.8	21.7	1.4	3.1	114	similar	ND	3	2	1	1
Center 3	9910	2009-09-08	7	Ess	MN	0		0		0		3	120	32	39.8	1	0	1	1	1	1	1					1			29	40	31	24	64	20,4	124	14	19	13.7	0.2	2.1	7	est. PLT count in normal range	150	3	3	3	1	-
Center 3	9309	2009-06-16	5	American Bulldog	ME	0		1	Drontal given 3 weeks prior to presentation	0		2	80	20	39.2	0	0	0	0	1	1	1					1		Prostate FNA (PBH)	36	36	32	60	11	6	63	13.5	13.6	11.3	0.1	0.1	312	Similar		3	3	2	1	-
Center 8	SP1872	2008-01-10	5	Springer Spaniel	FN	0		0		0			32	118	40.2	1	0	1	1	1	2	2					1										25.5	8	6.71	0.56	0.16	153	plentiful		2	2	1	0	0
Center 8	8.01571	2008-02-12	8	Cocker Spaniel	MN	0		1	pred 24h	1	intervet 3 weeks previously		134	32	38.7	0	0	1	0	1	1	2	1	1						26	35	34	174	15	9.3	36	15.1	10.5	7.77	0.42	0.95	4	plentiful	70000	1	2	2	0	1
Center 8	8.01576	2008-02-18	4	JRT	ME	0		1	dex and whole blood trasnfusion day before	0			128	32	37.6	0	0	1		1	3	2				1	1			26	28	31	170	96	8.9	37	14.8	11.4	8.98		2.05	140	75	350000	2	2	1	0	1
Center 8	8.0165	2008-05-30	7	American Cocker	MN	0		0		0			128	36	39.4	0	0	1		1	3	1				1	1		cPLI	27	38	13	199	185	5	50	18.7	28.9	24.24	2.31	1.44	256	plentiful	410000	2	2	2	0	1
Center 8	8.01685	2008-07-21	3	Dobermann	FN	0		0		0			120	40	38.4	1	0	1		1	3	1				1	1			28	35	125	188	170	13.5	59	14.6	23	18.42	0.69	1.15	202	plentiful	330000	2	2	0	1	1
Center 8	8.01747	2008-10-23	4	Springer Spaniel	FE	0		1	CsA 5mg/k SID pred 2mg/kg BID 5 days, blood 5d	0			108	28	37.9	0	0	1		1	3	1			1	1	1			29	29	137	262	5	9.6	51	15.4	17.6	14.26		0.88	200	plentiful	220000	2	2	2	0	1
Center 8	10000023	2009-01-16	8	Springer Spaniel	FN	0		0		0			164	P+		1	1	0	0	2	3	3		1			1			27	30	239	929	15	4.1	45	21	15.8	9.16	0.16	4.74	168	plentiful	220000	3	2	3	1	0
Center 8	10001334	29/02/09	10	Crossbreed	MN	0		1	0.4mg/kg dex iv sid for 2d	0			160	36	38.4	1	0	1	1	2	2	2				1			echo	22	27	1135	581		7.1	37	14.2	45.4	34.52	2.27	6.81	60	45	470000	3	3	2	1	1
Center 8	10001997	2009-06-23	12	Springer Spaniel	MN	0		1	2days aza and pred 1mg/kg	0			128	P+	39.1	1	0	1	1	1	1	2		1		1	1			25	36	37	124	64	9.8	60	14.5	39.4	29.56	1.18	8.28	201	plentiful	480000	3	3	3	0	0
Center 8	10002280	2009-07-16	9	Miniature Schnauzer	MN	0		0		0			88	32	37.2	1	0	0	0	2	3	2	1	1		1				32	26	973	2753	8	15.5	46	11.3	22.6	12.5	0.15	1.62	407	plentiful	160000	2	2	3	0	0
Center 9	305487	2009-12-05	5	Bichon Frise	MC	0	-	1	enrofloxacin for 48 hour prior to referral firocoxib 24 hour prior to referral	0	-	3	180	100	38.4	1	1	0	0	1		1					1			28	33	42	363	13	10.6	70	14	89.1	64.1	17.8	5.35	72	-	467000	3	3	3	1	1
Center 9	301698	2008-10-15	8	English Springer Spaniel	ME	0		0		0		4	100	40	38.3	1	0	1	1	1		1					1			31.1	38.5	416	142	129.3	16.1	80	10	34.3	27.4	4.1	0.58	112		104000	U	U	3	1	1
Center 9	303464	2009-05-05	3	Shih Tzu	ME	0		0		0		4	140	32	38.4	0	0	0	1											33.5	24.9	36	52	9.4	19	67	12	10.2	8	0	0.5		64	119000	2	2		1	0
Center 9	303745	2009-06-06	3	Newfoundland	FE	0		1	clavamox 24 hours prior to diagnosis of anaemia	0		3	120	pantin	38.3	1	0	1	0	1		1					1			27	37	10	434	220	4.1	68	9.6	26.49	22.61	0	2.05	420		141000	2	2	2	1	1
Center 9	304513	2009-08-28	7	Affenpinscher	FN	0		0		0		3	156	panting	39.1	0	0	0	0	1		1								36.5	27.8	117	477	2.3	4.6	69	16.9	6.4	3.65	0.13	0.74		173	325000	3	3	3	1	1
Center 9	305166	2009-10-31	8	Golden Retriever	FN	0		1	history of antibitoics 3-4 weeks prior to presentation for dental disease - no further info	0		4	160	60	39.4	1	1	1		1	1									42	52	46	198	>477	15.1	89	15.6	22.89	18.94		2.19	268		48000			2	1	0
Center 9	303108	2009-03-28	2	Collie cross	MC	0		0		0		4	148	44	38	1	0	1	1	1	1									25.7	29.4	46	364	25.5	10.8	76	9	46.7	36.89	3.2	5.13		121	82000	3	2	3	1	0
Center 9	301962	2008-11-13	7	Cocker Spaniel	FN	0		0		0		3	134	60	39.7	1	1	0	0	1	0	1				1	1			34.7	28.1	36	88	0.3	2.5	71	19	12.8	10.62	0.9	0.38		85	359000	3	3	3	0	1
Center 9	182327	2008-09-17	9	Lhasa Apso	FN	0		0		0		3	110	34	38.8	0	0	0	1	1	1	1					1			28.2	27.1	140	141	7.6	5.1	68	21	20.6	18.75	0.41	0.41	162		34000	2	3	3	1	0
Center 9	204339	2008-01-18	9	Cocker Spaniel	FN	0		0		0		4	170	40	38.4	1	1	U	1	0	1					1				34	53.7	934	181	36.3	20.6	104	7	41.8	38.04	0	2.09		32	217000	3	3	3	0	1
Center 9	300022	2008-03-29	6	Cocker Spaniel	MN	0		0		0		3	132	28	38.8		0	U	0	0	1									30	54	30	280	22	3.5	68	22	18.34	10.42	0	1.15	253		118000				1	1
Center 9	204331	2008-01-17	6	Cocker SPaniel	FE	0		0		0		4	160	36	39.1		0	U	0	0	1									26.8	28.2	193	190	5.1	5.1	81	12.2	33.3	25.97	2	3.33		10	27000	2	2	2	1	1
Center 9	204423	2008-01-26	9	Bichon frise	FN	0		1	glucosamine	0		3	140	panting	39.4		0	0	1	0	1	1							abdo fluid analysis: mod transudate	28	31.4	203	1522	10.5	3.8	58	15	45.95	37.62	2.8	4.04	236		51000	2	3	2	1	1
[truncated: 31 more columns]

## Sheet: Prospective only
Institution	Patient ID	Admission date	Age(Y)	Breed	Sex	Travel History	Location	Meds History	Drugs	Vax History	Vax	ASA Grade	PR	RR	Temp	SIRS?	Icterus	Pigmenturia	TXR	AXR	AUS	Liv	Spl	LN	UC	Ticks	ANA	Other	Alb	Glob	ALT	ALP	Bili	BUN	Creat	PCV	WBC	Neuts	Bands	Monos	AutoPlt	ManPlt	Retics	Poly	Aniso	Sphero	Agglut	Coombs	Type
Center 1	2156001	2011-10-04	5	Dachshund	FS	0		0		0		2	140	28	39.7	1	1	1	1		1	1	1						41	55	0	48	89	10.9	69	19.6	13.87	9.3	2.08	0.69	196		101320	2	1	3	0		Positive
Center 1	5001947	2011-05-27	7.25	Crossbreed (Small)	MC	0		1	25/05/11 co-amoxi-clav and carprofen	0		2	140	32	38.9	0	0	0	1		1				1				33.2	29.4	24	410	11	6.1	69	24	12.1	8.1	0	0.61	226			3	2	1	0		Positive
Center 1	5002715	2011-10-26	8.08	Crossbreed (Medium)	FS	0		1	Co-amoxi-clav from 4d prior to referral. Dex day prior to presentation	0		3	160	28	39.5	1	1	1	1		1				1	1			27	27	30	236	173	13.8	65	12.6	28.05	19.36	4.21	2.24	165		249.24	2	2	2	1		Positive
Center 1	5002821	2011-11-15	5	Labrador Retriever	MC	0		1	Pred 2mg/kg po BID for 6 days prior to admission on basis of PCV 18% and in saline +ve	0		2	120	52	38.9	1	0	0	1		1				1				30	26	64	238	10	2.8	67	25.7	15.61	11.86	1.09	1.56	186		367.36	2	3	3	1
Center 1	5002822	2012-03-15	9.33	Portuguese Water Spaniel	MC	1	USA - returned 2004	0		0		3	140	36	39.8		0	0	1		1	1	1		1	1			28	30	26	19	29	5	77	15.3	13.69	9.45	0.14	2.79	319		117.81	3	1	1	0	0	Positive
Center 1	5003295	2012-02-13	7	English Springer Spaniel	FS	0		0		0		2	88	32	38.2		0	0	1		1				1				35	32	19	22	4	5	77	20.9	5	3.6	0	0.1	22	22	41.85	1	1	1	0	1	Negative
Center 1	5003333	2012-02-18	4	Greyhound	FS	0		1	Meloxicam 16th Feb	0		2	100	28	37.8		0	0	1		1		1		1				23	30	37	76	21	6.7	69	24	28.1	21.64	0	4.22	15	100	381.14	3	2	3	0	1	Negative
Center 1	5003364	2012-02-24	2.33	Whippet	FS	0		1	4mg/kg methylpred 22nd Feb	0		2	140	36	39		1	0	1		1				1				31	30	20	12	52	7.3	53	14.4	13.24	12.18	0.4	0.4	252		149.6	3	2	1	1	0	Negative
Center 1	5003764	2012-04-05	5	Poodle (Standard)	FS	0		0		0		2	128	28	38.8		0	0	1		1		1		1				31	24	117	26	18	8.3	66	18.4	47.8	32.16	0.96	11.95	221		228950	3	1	2	1		Positive
Center 1	5003816	2012-05-22	9	Shih Tzu	FS	0		0		0		3	160	40	38.7		0	0	1		1				1				33	36	37	76	2	5.3	69	18	12.97	9.34	1.3	0.78	499		307.84	3	1	2	0		Positive
Center 1	5004389	2012-08-23	11	Border Collie	FS	0		1	Pred 1mg/kg po BID 6 days prior to referral Ciclosporin 5mg/kg po BID 2 days prior to referral	0		3	100	80	38.9		1	0	1		1	1			1				28	26	124	1151	71	9.9	63	8	24.46	16.14	1.71	1.96	281		76.26	2	2	2	1		Positive
Center 1	5004975	2012-11-26	8	Border Terrier	ME	0		0		0		3	160	36	39.6		1	1	1		1				1				38	54	10	177	64	16.3	50	12.8	55.32	29.66	1.11	19.26	135	200	269.35	3	2	2	0		Positive
Center 1	5005122	2012-12-20	5.5	English Springer Spaniel	MC	0		1	dex 20.12.12	0		2	120	28	38.4		0	0	1		1								25	31	16	53	10	7.5	60	13.4	38.06	24.36	3.81	6.09	250	250	129.48	2	2	3	0		Positive
Center 1	5005128	2012-12-24	4	Labrador Retriever	FS	0		1	22nd Dec potentiated amoxicllin	0		3	120	76	38.8		1	1	1		1								30	21	89	90	575	13.5	190	9.2	32.04	19.1	0.48	7.85	327		126.32	3	2	2	0		Positive
Center 2	100364	2010-01-30	2	B. Collie	FS	0		0		0		4	142	40	38.6	1	1		1		1								31	40	17	148	207	10	69	11	14.7	11.7	0	1.7	210		67900	2	1	3	1		Negative
Center 2	102673	2010-08-16	3	Crossbred (Medium)	FE	0		1	Co-amoxi-clav for 48h prior to admission. Fipronil with 48h of admission	0		3	200	40	39.3	1		1			1					1			28	29	124	79	9.5	5.3	68	15.1	22.7	13.85	1.14	4.77	228			1	1	2	1		Negative
Center 2	102747	2010-08-23	4	B. Collie	MC	1	France, Italy 3m prior	1	Co-amoxi-clav, ranitidine, carprofen, pred during 3d prior to referral	0		2	140	P+	38	0	1		1		1			1		1			30	50	13	414	68	7.6	82	26	24	20	0	0.7	101			1	2	2	1		Negative
Center 2	103676	2010-11-11	5	Jack Russell Terrier	FS	0		1	Pred 5mg BID, co-amoxi-clav, sucralfate, ranitidine, lidocaine, enrofloxacin, acepromazine, propofol all within last 30d (RVS anemia workup)	0		2	120	32	38.7	0	0	0	1		1								32	32	138	905	1.1	15.5	34	10.1	10.9	9.7		0.22	30	200		3	2	2	1		Negative
Center 2	103889	2010-11-26	1.5	Crossbreed (Medium)	MC	0		0		0		3	150	30	39.2	0	0	1	1		1					1			29	27	209	250	16	0	73	17	12.8	10.7	0	0.8	85					2	1		Negative
Center 2	110136	2011-01-11	0.75	Chihuahua	ME	0		1	Dex, co-amoxi-clav, buprenorphine, ranitidine from RVS 2d prior to referral	0		3	128	32	37	1	0	1	1		1								32	33	39	336	9.9	5.9	42	12.4	35.3	27	2.5	3.9	321			2	1	0	1		Negative
Center 2	110318	2011-01-27	3	English Springer Spaniel	FE	0		0		0		3	160	60	39.7	1	1		1		1		1	1		1			35	60		0	17.3	18.1	104	11.8	17.1	14.3	0	0.17	72			1	1	3	1		Negative
Center 2	110562	2011-02-17	4	Border Collie	MC	0		0		0		4	160	56	38.7	1	1		1		1								31	35	23	53	35	74	74	13.8	16	14.6	0.4	0.8	189			2	1	2	1		Negative
Center 2	110589	20/02/2011	4	Boeboel	FE	0			TMPS 20d prior. Tramadol, sucralfate, ranitidine, medetomidine, atepamezole 17d prior. Marbofloxacin, carprofen 1d prior	0		3	125	36	38.3	0	1	1	1	1	1	1						Laparotomy	29	35	48	197	467	19.3	87	21.3	52	42	3.9	0.8	45	150		2	1	1	1		Positive
Center 2	110754	2011-05-03	10	Dachshund	FS	1	Toulon 6m prior	1	Dex 27 and 25d prior. LA amoxicillin 27d prior. Enrofloxacin 25d prior	0		2	80	12	38.6	0	0			1	1		1			1			34	26	32	147	7	6.3	38	11.1	9.11	7.92	0	0	89	120		2	1	1	1		Positive
Center 2	110966	24/03/2011	5	Lurcher	FE	0		1	Ranitidine, sucralfate and dexamethasone 1d before referral	1	Duramune DAPPi + LC 12 days prior to referral	3	150	52	40.2	1	1	1	1		1					1		TL spine radiographs	31	36	107	30	570	11	64	25.7	17.4	15.4	0.6	0.09	86	86		2	1	3			Negative
Center 2	111591	17/05/2011	2.5	Pyrenean Mt dog	FE	0		1	Firocoxib, tolfenamic acid, co-amoxi-clav 1d prior	0		3	180	P+	39.8	1	1		1		1					1			38	47	772	229	186	27.9	199	11.1	22.28	17.82	1.34	0	187			2	1	2			Positive
Center 2	112436	25/07/2011	9	WHWT	FS	0		0		0		3	170	24	39.3	1	0	1	1		1				1				39	36	17	209	12	4.7	76	13.7	29.6	22.3	3.3	1.3	407			3	2	2	1		Positive
Center 2	112439	25/07/2011	10	Cocker Spaniel	ME	0		0		0		2	124	30	39.3	0	0	0	1		1								29	41	45	42	6	2.9	70	15	16.4	10.1	0.7	0.7	105	345		3	2	1	1		Positive
Center 2	112460	26/07/2011	11	Dachshund	FS	0		1	Meloxicam 3 wk prior. Dexamethasone, co-amoxi-clav, famotidine, doxicycline, sucralfate and prednisolone 2d prior	0		2	120	12	38.3	0	0	1			1								32	42	1774	672	62	21.2	95	14	46.1	33.5	1.4	2.7	146	160		2	2	0	1		Positive
Center 2	112487	28/07/2011	11	Miniature Schnauzer	FS	0		0		0		2	98	18	38.6	0	0	0			1								35	40	114	243	9	11.8	117	11.8	7.8	4.75	0.78	0.7	102	150	63000	1	1	2			Positive
Center 2	113316	2011-03-10	7	JRT	FS	0		0		0		2	120	40	38.6	1	1	1	1		1				1				28	38	101	131	32	10.1	67	11.2	25.1	18.6	3.4	1.1	143	143		1	1	3	1		Positive
Center 2	121082	2012-03-27	6	Cocker Spaniel	FE	1	(To South of Irish Republic - time not specified)	0		0		3	160	48	40.4		1	1	1		1				1				29	44	100	183	102	14.1	83	16.4	5.45	2.4	1.63	0.44	118	160		1	1	2	1		Unable
Center 2	122448	2012-07-18	10	English Springer Spaniel	ME	1	France 12 months prior to IMHA	1	Pred, chlorphenamine, fucidic acid for skin problems 33 days prior to referral. Milbemax and frontline also dispensed at same time	0		3	128	36	39.4		0	?	1		1					1			32	36	52	68	32	5.4	74	24.8	111.8	10.5	0	0.24	225			1	2	3	1	1	Positive
Center 2	123770	2012-10-25	1	CKCS	FE	0		0		0		2	124	30	39.5		1	1		1									26	22	19	459	272	5.9	23	16	9.28	3.06	1.39	1.11	23	45		1	1	1			Negative
Center 3	7833	2011-05-14	11	Cocker Spaniel	FS	0		0	on a low fat diet due to previous pancreatitis but no medication	0	No vax for 3y	2	140	P+	38.9		0	0	1	1	1	1				1			28	36	41	235	16	4.8	51	17	19.03	11.99	0.95	0.57	247		104	2	1	1	0	1
Center 3	10749	2009-12-22	4	English Springer Spaniel	FE	1	Northern France	0		0		3	128	16	38.2	0	0	0	1	1	1					1			26	42	18	177	14	6.1	51	11	24.8	18.78	0	5.2	480			2	2	2	1
Center 3	11154	2010-02-12	3	Patterdale Terrier	FE	0		0		0		2	134	20	38	0	0	0	1	1																12	10.4	7.5	0.6	1.1	104			3	1	2	1
Center 3	11174	2010-02-16	4	ESS	MC	0		0	Buprenophine, ranitidine, cerenia over the 48 hours prior to referrals	0		2	100	28	38.4		0	0	1	1	1			1		1		MRI & CSF	21	22	187	132	4	5	67	27	22.4	19.13		1.62	168		291	1	1	2
Center 3	11357	2010-03-10	10	Bavarian Mt. Hnd.	FS	1	Nr. Hamburg	0		0		3	140	42	39.5	0	1	0	1	1	1								24	33	36	189	101	10.6	77	13	7.45	5.39	0	0.62	129		9.2	Rare	0	3	1
Center 3	11575	2010-04-03	0.58	Standard Poodle	ME	0		0		0		2	124	40	38.4	1	0	0	1		1				1	1			37	31	27	64	8	4.6	58	14	17.47	12.88	0	0.74	239		43.3	2	Rare		1
Center 3	11940	2010-05-23	1	WHWT	ME	0		0		0		2	142	46	38.9	1	0	1	1	1	1		1			1			31	31	44	162	9	7.6	59	12	17.98	15.5	1.1	0	144		384	1	2	2	1		Negative
Center 3	12009	2011-06-10	9	Greyhound	MC	0		1	Ipakatine long term Co-amoxi-clav 6d before referral. UTI suspected due to blood on dipstick. No active sediment, culture negative. Likely actually early hemolysis	0		2	108	32	38.5		0	1	1	1	1				1	1			21	30	45	210	12	8	81	24	47.09	41.22		2.49	222		233	3	2	2		1
Center 3	12130	2010-06-14	3	Crossbred (Collie x)	MN	0		1	Fipronil 7d before	0		3	90	60	38.4	1	0	1	1	1	1				1	1			27	33	106	318	27	11.2	57	11	39.6	28.1	3.2	6.3	241		61	1	3	3	1		Negative
Center 3	12337	2010-07-12	6	Yorkshire Terrier	MN	0		0		1	Nobivac DHPPiL 2d before presentation	2	140	12	38.2	0	1	0	1	1	1								24	37	72	215	57	9.8	57	16	21.3	15.3	0.4	4	300			3	3	3	1	1
Center 3	12433	2010-07-15	5	English Springer Spaniel	MN	0		0		0		3	144	8	39.4	0	1	0	1		1				1	1		cPLI	23	23	28	122	300	4.8	83	26	24.01	18.4	0.4	1.73	107			2	3	3	0	1
Center 3	12576	2010-08-01	8	GSHP	FS	0		0		0	4 months prior to CS	2	100	28	37.8	0	0		1	1	1					1		BMB	28.5	38.5	26.5	65.9	4.5	4.1	69.7	17	8.9	6.92		0.4	445		89	3	2	2	0
Center 3	12989	2010-09-10	10	Labrador Retriever	MN	0		1	Glucosamine (Holland & Barrett)	0		2	120	P+	38	0	1		1	1						1			30	26	64	121	32	7.4	60	19	15	9.6	0.3	4.2	232		315	3	3	2	1	1
Center 3	13230	2010-10-13	8	English Springer Spaniel	MN	0		0		0	6 weeks prior to development of CS	3	140	36	38.7	1	1	1	1		1					1			33	34	40	95	234	15.7	112	14	38.5	26.9	7.3	3.5	60		301	3	3	3	1
Center 3	13317	2010-10-25	11	Crossbred (Medium)	FS	0		1	Doxycycline 10mg/kg - given 12 hours prior to presentation	0		2	120	24	40.1	1	0	0	1	1	1					1		cPLI	24	32	91	144	61	8.5	80	11	13	8.7	0.8	2.1	143			2	2	2	1
Center 3	13671	2010-12-06	1	English Springer Spaniel	FE	0		0		0		2	120	40	39	1	0	0	1	1	1					1			29	27	126	166	16	6.2	66	11	60.5	49	1.8	6	51	100	319000	3	2	2	1
Center 3	14100	2011-01-28	3	English Springer Spaniel	MC	0		0		0		4	200	45	37.4	1	0	1	1	1	1					1			22	36	19	253	31	13.4	76	8	105.2	91.57	4.21	7.37	33			3	3	3	0	Unable
Center 3	14222	2011-02-11	6	Whippet	FS	0		1	prednisolone 1mg/kg SID for 3 days	0	Vaccinated 8 months prior to referral	3	160	28	39.1		0	0	1	1	1			1		1			39	24	95	131	16	9.1	59	15	14.4	12.51	0.72	0.43	263		467	3	3	3	1
Center 3	14428	2011-03-05	5	Cocker Spaniel	FS	0		1	Methadone morning of presentation	0	Vaccinated 5 months prior to presentation	4	180	35	38.7		0	0	1	1	1		1		1	1	1	MRI, CSF, PCR for toxo / neospora etc	15	44	18	43	1	2.7	40	29	24.6	17	0.99	2.46	8			3	3	2		1
Center 3	14430	2011-03-06	7	Cocker Spaniel	FS	0		0		1	Vanguard 7 - 24/2/11	3	164	12	38.6	1	1	0	1	1	1					1			19	35	18	330	235	4.3	63	10	25.1	18.07	0.5	3.01	934		140000	2	2	3	1
Center 3	14683	2011-04-06	6	Cocker Spaniel	FS	0		1	Co-amoxi-clav and carprofen 24h prior to presentation as 'not quite right'	0		3	120	60	39.8	1	1	1	1	1	1					1			22	49	81	290	129	18.6	173	10	10.6	6.28	1.28	0.21	43			3	3	3	1		Negative
Center 3	14715	2011-04-10	3	Cocker Spaniel	FE	0		0		0		3	120	16	38.5	0	0	0	1	1	1					1			25	34	53	131	24	12.6	67	8	31.24	25.22	0.6	2.1	281		77000	2	2	3	1		Positive
Center 3	15323	16/05/2011	5	Dachshund	FS	0		0		0		3	120	24	38.6		1	1	1	1	1		1		1	1			25	30	108	322	137	18.8	69	9	38.7	30.93	3.09	1.93	103			2	2	2	1		Negative
Center 3	15754	2011-06-28	7	Border Collie	MC	0		1	Co-amoxi-clav & carprofen 4d prior to referral - Listless, inappetent, mild pallor, bounding pulses	0		3	96	60	38.7	1	1	1	1	1	1					1			23	19	135	697	787	19.7	127	17	34.3	28.12	0.34	4.46	147		83000	3	3	1	1	1	Positive
Center 3	16720	2011-11-13	11	Poodle (Toy)	FS	0		0		0		3	140	40	38.8		0	0	1	1	1		1	1		1			31	46	74	224	23	8.5	33	10	16.9	10.45	2.19	2.36	110	200		3	3	3	1
Center 3	16843	19/10/2011	5.5	Border Collie	FE	0		0		0	2010-01-01	3	140	80	38.6		0	0	1	1	1					1			30	36	29	163	12	6.6	56	12	27.77	20.67		2.36	476		228	3	3	2	1		Negative
Center 3	17038	20/11/2011	4	Cocker Spaniel	FS	0		0		0	2011-01-07	4	106	24	39.2	0	0		1	1	1					1			24	34	137	180	16	10.1	56	8	16.2	10.36	0.81	3.56	126			3	3	3	1
Center 3	17229	2011-10-12	10	Jack Russell Terrier	MC	0		0		0	2011-06-01	2	124	28	37.8	1	0	0	1	1	1				1	1			25	33	53	333	39	8.8	50	11	32.44	20.11	1.95	8.43	168		186	2	3	1	1	1
Center 3	17273	15/12/2011	5	Irish Terrier	MC	0		0		0	2011-01-01	2	140	16		0	0		1	1	1				1	1		cPLI	40	36	38	124	17	3.9	48	18	17.1	9.55	0.85	1.53	174			3	3	2
Center 3	17823	2012-02-21	11	Poodle (Standard)	FS	0		1	KBr 6 weeks prior to referral but stopped after 5d. Phenobarbital 2mg/kg BID until presentation	0	KC vaccine given before neurological evaluation (6 weeks prior to referral)	3	100	P+	38		1	?	1	1	1	1	1		1	1		MRI of brain & CSF was repeated - normal	18	27	37	879	14	7.3	82	17	45	35.09	1.35	5.85	353		460	3	3	2	1
Center 3	17912	2012-02-29	13	English Springer Spaniel	FS	0		0		0		3	61	10	37.9		0	0	1	1	1				1	1			26	34	24	70	15	10.9	70	14	15.7	12.88		1.26	262		257	3	3	3	1	1	Negative
Center 3	18203	2012-02-04	8	Crossbreed (Medium)	FS	1	Rescued in Cyprus. Imported to the UK by air, 5 days prior to becoming unwell	1	Frontline and drontal before travel, nothing else	0	Rabies vaccines given approx 6 months ago	3	126	24	39		1	1	1	1	1					1		Leishmania PCR and heartworm AG SNAP	19	17	391	275	995	43.5	276	8	41.2	31.71	1.24	4.12	200		118	1	1	3	1	1	Negative
Center 3	18352	2012-04-18	4	Miniature Schnauzer	FS	0		1	24 hous prior to presentation Dexamethasone 0.3mg/kg Cerenia and buprenophine - dose not recorded	0	3 months prior to referral	3	100	50	37.9		0	0	1	1	1				1	1		Echocardiography	23	29	45	149	8	6	41	16	22.21	17.03		1.4	243		456	3	3	3	0
Center 3	18807	2012-06-06	4	Cocker Spaniel	FS	0		1	4d prior to admission patient seen at RVS with discoloured urine (+++ blood on dipstick and bacteria on sediment - suspected UTI) commenced potentiated amoxicillin	0		3	128	30	39		0	1	1	1	1				1	1			25	30	60	116	31	3.5	47	10	23.7	15.65	2.84	0.71	141			3	3	2	1	1	Negative
Center 3	18832	2012-06-09	6	Border Terrier	MC	0		1	Carprofen and potentiated amoxiciliin 24 hours prior to referral	0	vaccinated 6 months prior to referral	3	130	24	38.2		0	1	1	1	1					1			27	41	18	185	26	10.9	55	16	24.88	19.94		2.1	216			1	1	2	1		Negative
Center 3	19048	2012-06-30	6.5	Munsterlander	FS	1	Imported from Latvia 3 years previously	1	received prednisolone 1mg/kg and famotadine (dose unknown) the evening prior to referral	0	Vaccinated in march (4 months prior to referral)	4	126	72	39.7		1	0	1	1	1	1		1	1	1			22	19	1528	476	738	29.4	280	14	62.17	47.52		4.03	269		261	3	3	3	1	1	Negative
Center 3	19285	2012-01-08	4	Jack Russell Terrier	FS	0		0		1	Nobivac PiL 15 days prior to presentation	4	164	48	38.5		0	0	1	1	1					1			31	41	32	133	16	9.4	63	8	39	31.72	3.12	1.48	197	240		3	3	Rare	0	1
Center 3	19330	2012-07-30	7	English Springer Spaniel	FS	0		0		0	vaccination was due around time of illness	4	128	88	38.9		0	0	1	1	1					1		Arterial blood gases	22	32	42	134	16	13.4	114	9.7	43.7	28.61		1.24	188			3	3	2	1
Center 3	19718	2012-05-28	7	English Springer Spaniel	FS	0		1	Vitamin K and Zinacef 12 hours prior to referral	0		4	88	60	40.3		0	?	1	1	1					1			30	30	159	97	18	9.3	66	5	17.3	12.46	0.69	2.42	100		113	3	3	3	1		Positive
Center 3	19753	2012-09-17	5	Cocker Spaniel	MC	0		1	Synulox after a dental for 7 days. Dental was 3 weeks prior to presentation	0		4	162	40	38.9		0	0	1	1	1															7	47.32	37.37		3.39	42		202	3	3	3	0
Center 3	20130	2012-10-29	8	Samoyed	ME	0		0		0		3	200	32	38.4		0	0	1	1	1					1			23	48	30	192	7	11.7	95	13	19.1	11.87	4.02	0.77	234			3	3	3	1	1	Positive
Center 4	9775	2009-12-07	10.67	C.Span	FS	0		1	Dex, co-amoxi-clav	0		3	180	48	39.5	1	1		1		1				1				32	39	10	265	23	6.5	61	10	16.75	11.22	1.51	1.34	182			2	2	3	1		Unable
Center 4	11089	2010-06-24	3.4	Irish Setter	FE	0		1	Dex, co-amoxi-clav, vit k, pred, fenbend, aza	0		3	120	32	38.6	1	0	0	1		1				1	1			29	37	18	347	5	6.8	60	18.5	64.57	47.78	9.69	4.52	211			3	3	3	0	1	Positive
Center 4	11376	2010-07-28	6.92	Labrador Retriever	FS	0		0		0		2	92	24		0	0	0			1								27	39	104	89	2	4.2	136	16.5	6.51	4.42	0	0.72	77	150	109	1	2	2	0	0	Negative
Center 4	12020	2010-10-14	10	Crossbred (Medium)	FS	0		0		0		2	160	32	39.4	1	1	1	1		1				1				33	42	10	223	403	10.3	93	17.4	12.47	9.36	0	1.99	206	300	122000	2	2	2	1		Positive
Center 4	12247	2010-11-11	5.7	B. Collie	FS	0		1	Pred 3mg/kg po BID 25/10/10+ Aza 2mg/kg po SID 29/10/10+ Praziquantel, febantel, pyrante 14/10/10 (2x overdose)	0		3	160	40	38.7	1	0	0	1		1				1				28	29	551	1607	4	7	53	14.6	33	32.51	5.77	5.77	33		233	3	3	2	0	1	Positive
Center 5	17627	26/10/2011	7	Cocker Spaniel	FS	0		0		0		2	130	P+	39.9	1	0	0	1		1					1			35	44	257	582	29	3.1	58	37	19	12863	0	1311	93	0	73400	1	1	2	0	0	Negative
Center 5	20042	2010-07-05	1.17	GSD	ME	0		0		0		2	120	P+	39.5	0	0	0	1		1				1	1			36	33	118	72	2	7.5	97	11	24.37	15.03	0.36	1.8	579		48700	1	1	1	1	1	Unable
Center 5	20078	2010-07-12	6	Rottweiler	MN	0		0		0		2	104	P+	38.5	0	0	1	1		1					1			28	40	10	211	4	2.8	120	11	2.3	1.1	0.02	0.2	652		67500	1	2	1	1	0	Unable
Center 5	20324	2010-08-17	1.75	Chihuahua	FE	0		0		0		3	200	50	38.3	1	0	1	1	1	1					1			31.6	37.4	26.5	66.3	18	15.5	52.2	6	38.7	29.3	0.309	3.4	517		62600	1	Rare	Rare	1	1	Unable
Center 5	21002	14/12/2010	7	Crossbred (Medium)	MC	0		0		0		3	180	60	38.4	1	0	1	1		1		1			1	1	MRI, CSF	25	46	11	147	88	10.7	69	18	33.3	20.98	1.5	2	191		412000	3	2	1	1	0	Unable
Center 5	21090	31/12/2010	1	JRT	FS	0		0		0		3	120	48	37.9	1	0	0	1		1					1			30.1	35.4	23.4	79.9	6	8	48.4	8	55.4	47	3.88	1.11	308		230000	2	2	Rare	1	1	Unable
Center 5	21679	2011-05-03	12	Pointer	FS	0		1	Dexamethasone 1d prior to referral	0		4	180	20	38.1	1	1	0	1		1				1	1			34	45	44	101	477	14.8	150	14	70	52	0	13	960		48100	1	1	Rare	1	1	Unable
Center 5	22575	2011-10-11	11	English Springer Spaniel	FE	0		0		0		2	130	30	38.6	1	0	0	1		1				1	1			28	35	32	126	12	6.6	51	15	21.1	13672	500	991	312		134400	2	3	2	1	1	Positive
Center 5	22719	15/12/2011	8	English Springer Spaniel	MC	0		0		0		4	160	60	37.8		1	1	1	1	1								29	42	53	131	95	17.1	86	7	17.5	12.6	0.6	2.6	281		93.3	1	3	2	1		Positive
Center 5	188028	24/03/2012		Labrador Retriever	FS	0		0		0		2	128	20	38.5		0		1		1					1			24	45	10	92	10	1.8	71	18	13	11	59	8	383		250000	2	2	1	0	1
Center 5	189272	13/06/2012	4	Dachshund	MC	0		0		0		2	150	20	39.6		0	1	1		1					1			32	30	9	341	32	4.7	30	25	14.8	9.2	0.1	1.9	141		53000	2	3	2	1	1	Unable
Center 6	31448	2012-04-23	11	Maltese Terrier	FE	0		0		0		3	160	32	37.8		0	0			1		1			1	1	Thoracic CT	31.1	31.8	41	73	1.1	7.1	72	11.4	9.8	6.2		1.184	468		47.6	1	1	0	1		Negative
Center 6	424109	2010-06-29	4	Crossbred (Small)	FS	0		0		0		3	185	76	38.6	1	1		1		1				1		1		31	33.2	21	194	48.2	5.2	52	9	43.1	24.567	8.189	7.758	140	270	118000	3	3	2	1		Positive
Center 6	432500	30/09/2011	12	English Springer Spaniel	FS	0		1	Milbemycin 5/9/11	0		3	132	48	39.2	0	0	0	1		1			1				s/c mass FNA	27	35	164	170	4	7.5	69	16	11.9	8.092	0.714	1.309	78.4			2		3	1		Positive
Center 6	434919	2009-12-17	4.5	JRT	FS	0		0		0		2	136	28	38.2	1	0	0	1		1				1				29.1	26	16	108	3	6.2	42	13	32.9	23.69	5.26	1.32	181		702000	3	2	Rare	1	1	Negative
Center 6	435107	2009-12-27	3.5	JRT	FS	0		1	Co-amoxi-clav	0		2	132	28	38.8	0	0		1		1				1				29.8	33.8	37	78	9.7	2.9	56	19.3	13	8.84	0.65	1.43	230		100270	2	2	3	1		Positive
Center 6	435303	2010-01-05	4	Poodle	MN	0		1	Phenobarb, dex, co-amoxi-clav, meloxicam	0		3	160	30	39.2	1	0		1		1				1			Blood cultures	21.1	37.1	20	148	3.4	3.4	6.5	12.5	3.1	0.3	0	0.81	2.6	60	7240	1	1	0	1		Positive
Center 6	435620	2010-01-19	4	English Springer Spaniel	FS	0		0		0		2	144	32	39.6	1	1	0	1		1							CTPA, echo, UA	H	H	37	93	H	8.6	80	11	13.4	10.2	2.5	0.67	61	WNL	332800	3	2	3	1		Positive
Center 6	435663	2010-01-25	3.5	GSD	FS	0		0		0		2	100	P+	39	0	0	0	1		1		1			1		BMB	29.1	20.8	232	243	2.3	6.1	113	26	5.61	3.65	0	0.45	285		300000	3	2		1	0
Center 6	436318	2010-02-19	6.25	Cairn Terrier	FE	0		0		0		2	100	24	37.5	0	0		1		1			1		1		UA, TIBC, cortisol, cPLI	35.8	27.8	54	80	2.6	3.6	72	28	5.94	4.69	0	0.297	297		174240	1	2	0	0
Center 6	437544	2010-04-15	9.75	C.Span	MN	0		1	Carprofen 29d before admission	0		2	148	52	39.7	1	0	0	1		1				1			cPLI	25.1	34.6	16	143	12.5	9.3	85	11	33.8	19.6	1.69	10.14	185		404680	3	2	2	1		Positive
Center 6	438576	2010-05-26	5	Yorkshire Terrier	MN	0		0		0		3	140	24	38.7	0	1	1	1		1				1			cPLI	40.8	46.5	15	122	54.8	11.2	76	16	16.3	12.23	0.98	1.63	76.8	150	261960	3	2	3	1	1	Positive
Center 6	439381	2010-06-26	10	Cairn Terrier	FS	0		0		0		2	66	48	40.3	1	0	0	1		1	1			1			ACTH-stim	28.3	25.9	1226	736	8.5	3.4	81	24	14.3	11.15	1.29	1.86	45.4	106	132600	2	2	1	1	1	Positive
Center 6	440105	2010-07-21	7	Min Schnauzer	FS	0		0		0		3	112	40	39.2	1	0	0	1		1	1			1				28.2	42.4	211	1098	7	5.9	76	15	15.5	12.09	0	2.945	0.1	15	91180	2	2	0	1		Positive
Center 6	440251	2010-07-25	4	Cocker Spaniel	FS	0		1	Chronic phenobarbital. 7d enrofloxacin 8/7/10 for aural discharge & pyrexia. Co-amoxi-clav & carprofen 17/7/10 for swelling left flank	0		2	140	44	40.7	1	0		1		1				1				38.9	37.9	31	486	0	3.1	69	23.9	39.5	31.6	1.975	1.58	113	360	162540	3	3	2	1		Negative
Center 6	440813	2010-08-13	7	English Springer Spaniel	FS	0		0		0		3	160	84	38	1	0	0	1		1								26.4	31	27	172	17.7	10.1	60	6.1	33.5	28.14	1.34	3.015		280	80960	2	2	2	1		Negative
Center 6	441579	2010-09-05	<1	German Spitz	ME	0		1	Meloxicam & co-amoxi-clav 31/08/10	1	Rabies 29/08/10	3	116	28	38.3	0	1	0	1	1	1				1	1			36.2	36.6	41	465	7.6	7.5	68	18.3	19.7	10.441	1.576	6.698	149		0	Rare	2	1	1		Positive
Center 6	441995	2010-09-18	9	Labrador Retriever	FS	0		0		0		3	118	60	38	1	0	1	1		1				1				29.8	29.7	33	116	21.8	6.9	80	15	22.97	15.62	2.067	5.053	65	190	148800	3	3	0	1		Positive
Center 6	444948	2011-01-04	10	Keeshond	MC	0		0		0		3	160	20	39	1	0	0			1				1			CT	32	29.1	58	177	11.8	14.6	90	7.7	15.2	10.64	0.76	2.43	6.3	270	63840	2	2	Rare	1		Positive
Center 6	445609	2011-02-01	11	B. Collie	MC	0		0		0		3	130	40	38.8	1	0	0	1		1								35	36.5	27	123	5	7.4	94	18	17.3	12.975	1.038	1.577	35.9	210	28000	Rare	2	3	1		Negative
Center 6	445837	2011-02-08	4	Cocker Spaniel	FS	0		0		0		3	136	28	40.1	0	0		1		1			1		1			31	31.2	17	87	3.9	4.9	70	22	5.25	1.943	0.105	0.998	5.9		61800	2	3	1	1		Positive
Center 6	446661	2011-03-13	11	Cocker Spaniel	FS	0		0		0		4	206	42	38.6	1	0		1		1				1				34.8	30.7	90	217	7.1	12.1	62	18	13.4	10.8	0	1.057	178			2	2	1	1		Negative
Center 6	447961	27/04/2011	2.6	CKCS	FS	0		0		0		3	140	20	38.6	1	1	1	1		1							Fecal	13.1	14.8	10	110	13.8	5	43	15	91.2	67.48	11.856	0.912	15.6	124	50.7	1	2	Rare	1	1	Positive
Center 6	448087	2011-05-01	8.6	ESS	FE	0		0		0		3	120	20	37.4	1	0	1	1		1				1				22.1	21.7	2135	251	9.9	36	516	16.8	30.9	22.248	1.545	4.944	8.5		142560	2	2	2	1		Negative
Center 6	448168	2012-05-03	8.5	German Shepherd Dog	FS	0		1	Clavaseptin 500 mg Loxicom oral	0		3	108	40	39.1		0	0	1		1				1			Bone marrow biopsy	38.3	34.7	153	21	0.7	5.7	107	9.9	8.24	6.76	0	0.74	7.6	160	0	0	1	0	0		Negative
Center 6	448202	2011-05-04	8.5	Dachshund	MC	0		1	5th-12th April 2011 course of firocoxib. 12-19th April liquid paraffin	0		3	180	36	38.2	0	0		1	1	1							BMB	35.7	39.6	55	37	0	2.9	57	9	10.8	5.72	0	1.404			24720	2	2	0	1		Negative
Center 6	448583	2011-05-20	8	Jack Russell Terrier	MC	0		0		0		3	100	40	37	1	0	1	1		1				1				30.7	31.4	37	131	9.3	6.5	55	13.2	62.3	37.38	9.968	10.591	291		276500	3	3	3	1		Negative
Center 6	448585	2011-05-20	3	Shih Tzu	MC	0		1	Co-amoxi-clav, aurizon and surolan for otitis 3wk prior	0		3	140	60	39.7	1	1	1	1		1								35.6	29.4	127	170	101	13.6	60	15	7.45	6.407		0	43						1		Positive
Center 6	449439	2011-06-20	8	Border Collie	FE	0		1	Protexin Pro-kolin 16/06/2011	0		3	96	P+	38.7	0	0	0	1		1				1				27.1	34.9	13	106	7.8	6.2	98	17	35.1	26.235	1.755	5.265	278		234000	2	2	2	1		Positive
Center 6	449849	2011-04-07	9	Labrador Retriever	FS	0		1	Pimobendan 5mg bid	0		3	140	P+	38.6	0	0	0				1			1			CT Thorax and abdomen	33.6	31.6	31	55	11.4	7.9	78	10	6.89	3.583	1.516	1.102	37.8	110	98500	3	3	3	1		Positive
Center 6	450366	2011-07-22	5	Tibetan Spaniel	FS	0		1	Co-amoxi-clav, carprofen 2d before Dx at RVS	0		3	140	16	38.7	0	0	0	1		1	1	1		1	1	1	CT Thorax and abdomen	25.7	22.9	31	180	27	4.3	42	13	36.4	29.12	1.092	5.096	170			2	2	Rare	1	1	Positive
Center 6	450792	20/10/2011	11	Crossbreed (Medium)	FS	0		1	7 day course fenbendazole, however, already anaemic at this point.	0		2	100	28	39.1	0	0	0	1		1	1	1		1	1		serum gel electrophoresis	28.7	47.8	68	48	7.5	6.6	96	25.9	7.67	6.52	0	0.307	3.6	270	190900	2	2	0	1	1	Positive
Center 6	450989	2011-12-08	6	English Springer Spaniel	FS	0		1	Chronic phenobarbital 4mg/kg BID (idiopathic epilepsy), KBr 325mg BID, sAME 2/8/11 400mg SID	0		4	160	P+	39.4	1	1	0	1		1								19.7	24.8	340	1767	413.6	7.2		12	27.4	21.098		5.754	100	130		3	2	1	1	0	Positive
Center 6	451107	2011-08-17	7	Cocker Spaniel	FS	0		1	Chloramphenicol eye drops, Surolan 12/8/11	0		3	152	32	39	1	0	0	1		1			1	1				28.7	46.6	19	461	16.7	5.3	59	18	16	9.28	2.08	2.56	71.2	170		3	2	3	1		Negative
Center 6	451695	2011-05-09	7	WHWT	FS	0		1	Estriol	0		3	148	38	37.8	1	0	0	1		1				1				28.2	27.9	34	497	13.5	7	64	12	24.9	21.41	0	2.99	342		25900	1	2	0	1	1	Negative
Center 6	452234	23/09/2011	3	Shih Tzu	FS	0		0		0		3	140	32	38.1	0	1	1	1		1				1				33.5	44.4	44	100	621	22.2	44	24	29.6	24.27		4.14	52.7	110	5	1	1	0	1		Positive
Center 6	452236	23/09/2011	9	Shih Tzu	MC	0		0		0		3	112	24	39.1	0	1	1	1		1				1				36	50	10	41	85	9.1	77	15	32.2	19.64		9.98	111	285	340000	2	2	1	1		Positive
Center 6	452260	24/09/2011	9	Crossbreed (Large)	MC	0		1	Co-amoxi-clav 2 weeks prior to presentation for suspected UTI	0		3	120	48	40.2	1	0	0	1		1				1			FNA s/c masses: lipoma	33.4	31.8	27	247	9.3	5.2	83	12	15.6	14.04	0.312	0.936	13.7			Rare	3	Rare	1		Positive
Center 6	453405	2011-07-11	7.8	Chesapeake Bay Retriever	ME	1	W. Africa, E. Europe, Russia. USA, S. Am. In UK for 12 mths prior to presentation	0		0		4	200	28	39.1	0	1	0	1		1	1			1	1		IFA Bartonella, PCR leishmania	32.9	31.5	1886	185	28.3	9.6	104	10.3	34.3	27.783	1.715	3.087	186		21600	1	2	1	1		Negative
Center 6	454142	2011-07-12	3	Labrador Retriever	FS	0		0		0		3	88	28	38.2		0	0								1		CT thorax & abdo	29	30.3	102	106	0	5.8	92	11.2	3.08	1.54	0	0.277	157	250	39200	1	3	Rare	1		Positive
Center 6	455164	2012-01-14	7.4	Wired Haired Vizsla	MC	0		0		0		3	100	44	40		0	1	1		1				1	1			24.6	28.7	192	287	703.2	12.6	21	18.4	21.6	15.77	3.46	0.43	38	75		2	3	1	1		Positive
Center 6	455678	2012-02-07	7.5	Italian Spinone	FS	0		1	prednisone - on-going for past month azathioprine - for past 2 weeks Rilexin - ongoing Soloxine - ongoing	0		2	100	P+	38.7		0	0	1		1				1			Bone marrow biopsy	34.2	27.9	730	7835	7	6.7	65	28.6	16.9	14.87	0	1.69	619		1	1	1	1	0		-
Center 6	457010	24/03/2012	8	WHWT	FS	0		0		0		3	128	44	38.7		0	0	1		1				1	1			33.2	30.8	17	218	25.2	10.1	67	15	78.2	50.048	11.73	14.076	54	270		3	2	2	1		Negative
Center 6	458105	2012-04-30	9.9	Lurcher	ME	0		1	phenobarbitone - on-going carprofen - on-going	0		4	160	24	39		0	0	1									Bone marrow biopsy	27.2	32.6	29	246	2.7	4.9	107	9	5.16	3.92	0.1	0.67	60.4		0.2	Rare	2	2	0		Negative
Center 6	459363	2012-06-11	7	American Cocker Spaniel	FS	0		1	Convenia 2 weeks prior to presentation due to complication following TECA surgery	0		3	140	28	39.1		0	?	1		1			1	1				29.1	27	16	194	10.6	6.2	67	18.6	20.1	16.08	1.01	1.01	115	300	3.2	2	2	1	1		Positive
Center 6	461271	2012-11-08	5	Cocker Spaniel	MC	0		0		0		3	120	24	38.8		1	?	1		1								49	63.7	223	1457	900.1	13.4	126	13.5	54.4	45.7	1.63	4.9	11	13000	17.4	2	2	2	1		Negative
Center 6	461281	2012-11-08	10.6	Pomeranian	FS	0		1	zantac, antepsin 5 days prior to referral	0		3	120	68	39		1	?										CT angiography, CT abdomen	33.8	42.2	94	488	11.8	6.3	64	19.1	20.5	18.25		0.62		148	0.2	Rare	0	-	1		Positive
Center 6	461404	2012-08-15	7	Pug	FS	1	Singapore, Hong Kong	0		0		2	120	30	38.7		0	1	1		1					1		Babesia titer	34.9	47	36	195	0	8	74	12.3	24.3	18.71	1.7	2.92	266		11.6	2	2	2	1		Positive
Center 6	462575	2012-09-22	2.75	Dachshund	MC	1	Travelled to France in last 30 days	1	prednisolone, doxycycline - 5 days prior to referral	0		3	180	42	37.9		0	0	1		1				1	1			31.9	23.7	21.2	59.8	11	2.6	40.3	14.3	12.4	10.04		1.24	239		9	3	2	0	1		Negative
Center 6	463585	2012-10-24	7	Pug	ME	0		0		0		3	160	40	39.6		0	1	1		1								33.1	34.8	46	197	10.6	8.4	97	11	14.4	12.96		1	330		2.4	1	1	1	1		Positive
Center 6	464259	2012-11-17	2.8	CKCS	ME	0		0		0		4	120	60	38.1		0	?	1		1				1	1			31.5	35.6	46	251	52.9	5	54	16.4	32.3	22.61	2.58	4.85		100	5.4	1	1	1	1	0	Positive
Center 7	67467	2010-01-14	5	Irish Terrier	FE	0		1	Dex, vit K, fenbend, co-amoxi-clav, cyclophos, sucralfate for 3d	0		3	120	40	38.6	1	0	0	1		1				1			Fecal, cPLI	25.9	24.1	240	826	25.1	8.3	62	12	44	30	0	3.86	66		220				1		Negative
Center 7	68007	2010-02-12	5	Pomeranian	FS	0		1	Pred, Vit K	0		4	128	60	38	1	0		1	1	1								32.3	29.7	36	588	12.4	8.3	64	10	45.91	29.84	4.13	5.97	137		67700	2	2	2
Center 7	69026	2010-04-09	2	English Springer Spaniel	FE	0		1	Marbo, vit k, dex	0		1	100	48	39.2	1	0	0	1		1							PFK DNA, Baermann	29.3	36.1	20	351	5.9	4.9	64	20	16.4	12.14	0.33	1.31	608		275200	3	3	1	1		Negative
Center 7	70707	2010-07-13	7	Shih Tzu	FS	0		0		1	Merial Eurican DHPPiL, 22-06-10	5	180	36	39	1	1	1	1	1	1								26.4	42.5	27	475	79.1	15.6	58	11	33.03	29.07	1.98	1.65	199	199	77200	2	2	2	1	0	Negative
Center 7	70848	2012-05-02	10	Bichon Frise	FS	0		1	prednisolone, gastroprotectants and aspirin	0		2	104	P+	38.4		0	0	1		1								33.1	36.6	15	498	5.9	5.6	51	0.19	21.42	15.85	1.5	1.5	171		336900	2	3	1			Unable
Center 7	72326	2010-10-14	3.3	English Springer Spaniel	FS	0		1	Prednisolone 1mg/kg PO q 12h, azathioprine 2.4mg/kg PO q24h and amoxicillin-clavulanate 15mg/kgPO q24h	0		2	88	24	38.6	0	1	1	1		1							PFK test	27.2	23.1	102	1279	218.8	4.4	31	22	34.35	26.79	1.03	5.84	181			3	2	2	1	1	Negative
Center 7	74652	2011-03-04	5	Golden Retriever	MC	0		0		0		3	126	46	39.8	1	1	1	1		1								24.4	34.1	46	265	30.1	9.6	91	14	42.49	28.89	2.97	4.25	164		78.4	1	1	1	1		Positive
Center 7	79908	2011-11-09	10	Cocker Spaniel	ME	0		1	Antibiotics, gastric protectants and 2 injections of dexamethasone	0		3	120	40	38		0	0	1		1				1
Center 7	82436	20/06/2012	7	Crossbreed (Medium)	MC	0		1	the dog received antiinflamatory doses of steroids (prednisolone 0.3mg/kg daily) since 31st of December 2011	0		2	120	40	38.9		0	0	1	1	1		1						25.8	28.8	5	44	6.5	7.7	91	14	15.97	8.48		0.82	698		533.2	3	1	0	1	1	Negative
Center 8	1006447	2010-07-16	7	Labrador X	FS	0		1	Prednisolone and azathioprine started 2wks prior to referral when IMHA diagnosed by referring vet	0		3	120	P+	38.3		0		1		1							Abdominocentesis. Abdo fluid analysis	27.7	21.4	844	5701	13.5	6.4	52	26.8	37.9	28.04	2.65	4.93	63		310000	2	2	Rare
Center 8	10005122	2010-03-04	6	C.Span	ME	0		1	Endoparasiticide - drug unknown, 24h prior to admission	0		3	154	24	39	0	1	1	1	1	1				1				22.5	23.2	18	325	22.7	6.2	41	16.4	22.3	17.87	1.79	1.56	69	105	130000	2	2	1	1	1	Negative
Center 8	10005196	2010-04-11	5	Irish Setter	FS	0		1	Co-amoxi-clav / meloxicam 08-02-10 to 19-04-10. Anaemia noted 31-03-10	0		3	180	P+	38.2	1	0		1		1								31.9	24.3	28	309	15	5.3	52	8.99	46.79	38.93	0.43	3.86	629			1	2	1	1	1	Positive
Center 8	10005636	2010-05-13	9	English Springer Spaniel	ME	0		1	amox/clav, metronidazole, meloxicam and maropitant 24hrs prior to admission	0		3	110	50	38.4	1	0		1	1	1							Echo, cPLI	32	26	76	158	16	5.8	43	16	24	14.89	0	7.21	72	75		2	2	2	1	1	Positive
Center 8	10006272	2010-01-07	3	Doberman Pinscher	FS	0		1	long term soloxine treatment amox/clav and carprofen 24h prior to admission	0		2	120	P+	38.7	0	1		1	1	1				1	1		Abdo fluid	18.6	22.8	180	396	198	5.8	88	26.2	65.9	35.72	3.21	3.21	5	60	270000	2	3	2		1	-
Center 8	10006317	2010-05-07	5	English Springer Spaniel	MC	0		1	prednisolone and ciclosporine started for treatment of IMHA 3 days prior to hospitalisation	0		3				0	1		1		1							Echo, cPLI	24.2	23.8	2485	1629	484.1	7.3	37	11	11.4	8.4	0.11	2.04	10			2	3	2	1	1	Positive
Center 8	10006356	2010-08-07	1	Labradoodle	FE	0		0		0		2				0			1	1	1			1		1		SP-E	27.4	48.8	34	150	22	7.2	39	8	3.83	2.28	0.13	2.28	280		0	1	1	1	1	1	Unable
Center 8	10006502	21/07/2010	4	Cocker Spaniel	ME	0		1	prednisolone, cimetidine and aspirin started by referring vet 2d prior to hospital admission	0		3	180	30	38.3	1	1		1		1				1	1			25.1	35	45	227	196.6	11.8	47	10	44.6	39.27	2.23	2.68	128			3	2		1		Unable
Center 8	10006647	2010-03-08	1	Patterdale Terrier	FE	0		1	Marbofloaxacin 2w prior; pred 5mg BID (duration not recorded, probably about 2 weeks), Vitamin B12, rescue remedy	0		2	120	24	38.6		0		1	1	1				1	1		faecal parasitology	34.8	28.8	130	133	10.5	12	35	22	20.7	15.73	0	2.69	374			1	2	1	1		Unable
Center 8	10006706	2010-06-08	13	Collie cross	FS	0		0		0		3	140	40	38.3	1	0		1		1				1	1			25.1	36.3	22	172	14	5.5	57	9.5	47.3	34.08	2.37	9.47	198		300000	3	2	2	1		Unable
Center 8	10009122	2011-03-07	4	Jack Russell Terrier	MC	0		1	Pred 1mg/kg BID from 23/2 then 1.5mg/kg from 2/3; ranitidine and sucralfate. Scine 16/2 was on amoxyclav and meloxicam for traumatic wounds. Possible trigger?	0		2	160	44	38.7		0	0	1		1				1	1		Echo (murmur; MVD); lepto serology	22.4	18.5	178	932	2.5	3.1	63	14.6	56.6	48.09	0.57	5.66	465		300000	3	3	1	0	1	-
Center 8	10010623	2011-07-03	7	Labrador Retriever	FS	0		1	Immunosuppressive pred and gastroprotectants - further details not available	0		3	110	36	38.2		1	?	1	1	1					1		faecal parasitology	29	42	24	71	41	8.1	50	17.9	7.23	4.94	0.22	1.16	37		740000	3	2	3	1		Positive
Center 8	10010851	2011-07-18	6	Doberman Pinscher	FE	0		0		0		2	110	P+					1		1				1	1		Faecal parasitology. UPC = 8.3	29	33	31	56	17	6.7	51	26.7	23.46	19.47	0.94	1.41	8		560000	2	2	2	1	1	Negative
Center 8	10011103	2011-08-08	5	Miniature Schnauzer	MC	0		0		0		3	96	36	39.2		1	?	1		1				1			Lepto serology	30.4	36.3	11663	2001	483	8.4	57	23	22.8	20.06	0.46	1.6	38			2	1	2	1		Positive
Center 8	10012282	2011-08-11	6	Welsh Springer Spaniel	ME	0		1	Pred 2mg/kg BID for 4 days	0		2	96	P+	38.3		1	0	1		1				1	1			26.1	28.9	53	231	12.9	8.6	63	11.1	72.7	62.49	6.54	2.9	126	300	660000	3	3	3	0		Positive
Center 8	10012395	2012-04-30	6	Collie cross	FS	0		1	Cephalosporins (dose not noted) for dermatological condition ?trigger. On carpofen and tramadol following hip replacement 3 months previously	0		2							1		1		1	1					27	30.2	52	194	12.6	4.5	39	13	6.39	3.45		0.96	1			1	2	3	1		Unable
Center 8	10012544	30/11/2011	7	Labrador Retriever	MC	0		0		0		2	140	36	38.5		0	0			1					1			26.9	30.5	38	98		7.6	59	17	11.9	9.13	0	2.02	74	50		3	2	3	1	0	Positive
Center 8	10012566	2011-02-12	4	Welsh Springer Spaniel	MC	0		1	Amocyclav and meloxicam for 3 days, pred and metoclopramide for 1 day	0		3	132	48	37.1		1		1		1					1										11	86	71.46	9.47	5.17	130	300		1	1	2	1	1	Positive
Center 8	10012567	2011-02-12	9	Miniature Schnauzer	MC	0		0		0		2	80	30	37.8		0	0	1		1				1	1		faecal parasitology/culture	28.8	37.7	82	467	8.9	2.8	59	34.9	7.37	5.71	0	0.37	110	50		1	1	3	1		Positive
Center 8	10012580	2011-12-12	4	Welsh Springer Spaniel	MC	0		0		0		4	80	44	38.6		0	0			1					1		Thoracic U/S, echo	26	30	116	183	7.4	8.3	47	17		31.05	6.3	7.2	86	60		3	3	2	1		Negative
Center 8	10014480	2012-04-26	6	Cocker Spaniel	MC	0		0		0		3			40		0	?	1		1				1	1			30.5	29.2	29	123		6.1	39	20	8.5	6.44	0.43	0.52	0	10	530000	3	3	3			Negative
Center 8	10014517	2012-04-29	4	ESS x Cocker	FS	0		1	0.2mg/kg IV dex on day of referral and 2 x pRBC transfusions	0		3	120	30	38.5		1	?	1	1	1				1	1			24.4	32.6	244	816	486	10.2	44	21	35.1	27.4	1.05	4.57	123	75		2	3	2	1		Positive
Center 8	10014601	2012-05-04	6	Cocker Spaniel	FE	0		0		0		2							1		1				1	1			22.2	27.5	48	862	13	5.7	33	10	31.3	21.9	3.13	4.07	219			3	2	3	1		Negative
Center 8	10015050	2012-06-04	9	Cocker Spaniel	MC	0		0		0		3					1	?	1		1	1						cPLI 771			137	265	23			12	23	21		0.69	42	200	460000	3	3	3	1		Negative
Center 8	10015723	2012-07-18	6	Dalmatian	MC	0		1	14/7 dexamethasone, amoxy/clav, metronidazole, cerenia, ranitidine	0		2					1	?	1		1				1			lepto serology. cPLI	25.4	23.2	3982	1749	411	6.6	44	26	31.9	27.7		3.19	165			3	3	2	1		Unable
Center 8	10016888	2012-09-30	8	Cocker Spaniel	MC	0				1	Kennel cough intranasal 19/9	3	136	P+	39.7		1	1	1		1					1			27.6	42.1	70	140		1.6	41	16.5	20.2	14.94	2.83	1.82	35			2	2	2	1		Negative
Center 8	10018118	2012-12-19	0.28	Irish Setter	FE	0		1	amoxyclav	0	C.S. started within 30 d of Nobivac DHPL given on 14/11/12	3	200	24	38.7		0	0	1		1			1	1			Bone marrow core and aspirate	23.4	46.3	41	94	6.1	3.4	14	12	8.06	2.98	0.08	2.42	78	250	0	0	0	0	1		Negative
Center 8	10018187	27/12/2012	6	Whippet	FS	0		0		0		2	124	28	37.6		0	0	1	1	1			1				bone marrow biopsy	25	30	32	93	11.5	7	50	12.9	4.38	3.46	0	0.35	169		10000	1	1	2	1		Negative
Center 9	201329	2011-09-16	4	Italian Greyhound	ME	0		0		0		3	110	24	39.9		0	0	1							1			30.2	26.9	37	155	26.6	4.2	61	35	14.1	11.7	0	1.27	55			3	2	2	0	1	Positive
Center 9	204179	2010-08-17	5	Bichon Frise	MC	0		1	insuvet lente for managment of diabetes mellitus	0		4	188	90	38.8	1	0	0	1	1	1				1	1			29.4	25.2	28	493	21.7	6.2	64	12	21.3	17.89	0.426	2.34		94	21000	1	2	1	1	0	Unable
Center 9	302236	2010-03-29	11	Cocker Spaniel	ME	0		0		0		3	160	32	39	1	0		1		1			1	1				24.4	32.8	20	193	12.7	8.3	77	21	29.6	24.6	1.2	0.3		41	351000	2	2	2	1	-	Negative
Center 9	305487	2009-12-05	5	Bichon Frise	MC	0		1	enrofloxacin for 48 hour prior to referral firocoxib 24 hour prior to referral	0		3	180	100	38.4	1	0	0	1		1					1			28	33	42	363	13	10.6	70	14	89.1	64.1	17.8	5.35	72		467000	3	3	3	1	1	Negative
Center 9	306255	21/03/2010	5	Flat-coated retriever	FS	0		0		0		3	120	50	38.5	1	1	0	1		1					1			31.8	28	27	235	57.9	10.1	86	15	30.9	25	0	4.94	237		178000	2	3	3	1	1	Negative
Center 9	306420	2010-04-09	10	Crossbreed (Medium)	FS	0		0		0		3	132	36	39.1	0	0		1		1					1		BMB	28.4	30.6	26	93	4.3	4.1	87	17	4.3	3.35	0.34	0.04		104	5000	0		0	1	1	Negative
Center 9	307028	2010-06-09	5	Labrador Retriever	FS	0		0		0		3	140	60	38.6	1	0	0	1		1								34	24.4	62	92	10.6	10.4	90	11	17.5	13.3	0.875	1.22		75	37000	2	2	3	1		Positive
Center 9	307060	2010-06-12	8	Crossbreed (Medium)	ME	0		1	Co-amoxi-clav from 4d prior to anemia documentation for Tx of hematuria/hemoglobinuria	1	DHPPiL on 07/05/2010	3	108	P+	38.7	0	0	1	1	1	1		1		1	1		BMB	31.8	24.8	118	918	7.2	7.6	74	24	42.4	36.04	1.27	3.39		187	304000	3	3	3	1	1	-
Center 9	307693	2010-08-14	5	Flat-Coated Retriever	FE	0		0		1	KC vaccine on 14/07/2010	3	120	24	39.7	1	0	0	1	1	1					1			26.5	27.4	95	115	31	9	77	6	15.5	13.33	0.62	0.62	205		28000				1		Unable
Center 9	307778	2010-08-24	6	Old English Sheepdog	FE	0		0		0		3	152	P+	38.6	0	1		1	1	1	1			1	1	1		30	24.1	146	1479	1012	10.5	59	13	48.5	38.8	2.91	4.85		524	210000	2	3	2	1	1	Unable
Center 9	308235	2010-10-09	5	Newfoundland	ME	0		0		0		4	148	P+	39.2	0	1	1	1		1								48	46			477	33.6	133	8.3	18.8	14.86		2.41	362		30000				1		Unable
Center 9	308709	2010-11-26	7	Cocker Spaniel	FS	0		0		0		3	160	44	38.2	1	0		1	1	1								24	47	10	222	23	4.8	56	15	19.5	5.1	10.5	0.2	568		128000	2		3	1	To follow	Unable
Center 9	308791	2010-12-10	4	Belgian Shepherd Dog	ME	0		1	Milbemax (16d prior)	1	DHPPiL plus KC (16d prior)	3	160	P+	38.8	1	0	1		1	1				1	1			40.4	48.8	63	82	0.7	10.1	100	14	20.1	16.28	0.8	1.2		53	102000	2	2	2	1	0	Negative
Center 9	309231	2011-02-02	5	Crossbreed (Small)	FS	0		1	ciclosporin 7mg/kg q 48 hours for atopic skin disease	0		3	168	30	38.6	1	0	0	1	1	1					1			33.4	26.9	8	59	9.6	9.6	62	14	12.9	10.71	0.77	0.65		203	313500	3	1	1	0	1	Positive
Center 9	309724	2011-03-21	3	Crossbreed (Medium)	FS	0		1	Co-amoxi-clav 2d prior to admission before onset of IMHA C.S.	0		3	133	36	38.3	0	1	1	1		1					1			29.8	24.6	46	211	553.4	9.7	36	10	19.4	16.3	0.19	2.9	25	57	46000	1	2	1	1	0	Positive
Center 9	310123	2011-04-21	5	Beagle	FS	0		0		0		3	126	28	38.8		0	0	1	1	1				1	1			31	39	22	375	12	3.7	83	16	20.3	16.85	1.22	0.2	101		55000	1	1	2	1	0	Positive
Center 9	310544	2011-06-30	4	Cocker Spaniel	MC	0		0		0		4	84	36	38.5		0	0																		11	25.4	19.3	1.78	2.29		3	546	2	3	2	1		Unable
Center 9	311043	2011-07-22	7	Cairn Terrier	FS	0		1	enrofloxacin and clavamox for 5 days prior to referral but starte don day anaemia was identified prior hx of intermittent meloxicam administration	0		3	92	20	39.7		0	0	1		1					1			34.2	27.1	114	1628	5.2	4.2	100	30.5	39.2	30.58	0.39	4.7		4	437	2	3	3		0	-
Center 9	312272	2011-11-19	6	Labrador Retriever	FS	0		1	Dexamethasone (0.6mg/kg), azathioprine (1.5mg/kg), clavamox, blood transfusion, ranitidine for 3 days prior to referral	0		3	84	36	38.4		1	0	1		1
Center 9	313048	2012-02-12	2	ESS	FS	1	France 6wks 11/2011. Hungary, Germany, Czech, Switzerland in 05/2011	1	Topical Amitraz fro demodecosis Moxidectin/imidoclorpid	0		3	132	20	38.7		0	0	1		1			1		1	1	SPE (Polyclonal gammopathy)	32	69	30	172	6	5.2	44	15	37.3	31.7	1.87	2.98	345		35	2	2	3	1		Positive
Center 9	313842	2012-04-27	3	Dachshund	MC	0		1	ciclosporin therapy for atopic dermatitis (3mg/kg/day) for 5 weeks	0		4	160	40	38.9		0	0	1	1	1							Lepto serology - negative	31	24.7	22	162	10	2.6	45	10.8	37.9	29.9	2.65	1.9		24	151000	3	3	3	1		Positive
Center 9	314710	2010-07-28	9	Crossbreed (Medium)	MC	0		0		0		3	120	36	39.2		1	1	1	1	1					1			25.7	19.6	151	1267	776	6.8		16.7	20.3	13.8	2.82	3.045	69			2	3	3	1	1	Negative
Center 9	314890	2012-08-10	3	Lhasa Apso	MC	0		0		0		3	120	20	38.6		0	0	1		1					1		Zn & Pb levels. Fecal culture	30.6	29.6	29	45	4.4	9	65	19	24.7	21.49	1.24	0.99	191		250	1	2	2	0	0	Positive
Center 9	314956	2012-08-17	8	Border Collie	FS	0		0		0		3	72	40	38.2		0	?	1		1					1			31	33.3	523	765	17.1	8.6	76	25	26.9	24.2	1.08	0.54	79		1575	2	3	3	0	1	Positive
Center 9	315290	2012-09-18	9	Greyhound	MC	1	Racing Greyhound from Ireland - BIOP for 1 months - no travel history since then	0		0		3	160	24	39.8		1	1	1	1	1		1		1	1		toxo neospor and lepto serology negative	29.1	25.5	170	72	70.9	8.9	108	37.6	16.5	11.55	0	3.63		89		2		3	1	1	Negative
Center 9	315499	2012-10-07	5	Cocker Spaniel	ME	0		0		0		4	156	44	39.7		1	?	1	1	1				1	1			33.1	31.3	78	88	725.8	6.7		19.3	15.7	12.7	0.94	1.26		45		3	3	3	1	1	Negative
Center 9	316018	2012-12-03	7	Cocker Spaniel	FS	0		0		0		4	160	40	38.2		1	1	1		1			1	1				28.8	38.8	200	145	28.9	15.8	116	11.6	19.2	13.63	1.34	1.54	8			2	3	3	1	1	Negative
Center 10	219821	2010-01-30	10	Lhasa Apso	ME	0		0		0		2	200	36	38.6		1	1	1		1								26	40	106	218	45.9	9.2	74	9.3	37.49	30.36	2.6	1.5	305		0.175	2	2	2	1	1	Unable
Center 10	220432	2010-03-27	3	ESS	FE	0		1	Dexadresson for 48 hours prior to referral	0		3	140	46	38.4		1	0	1		1								33	42	120	197	81	9.2	66	9.5	102.52	62.58	20.5	11.28	259		0.127	1	1	3	1	1	Negative
Center 10	220676	2010-04-21	3	Collie cross	MC	0		1	Treated for gastroenteritis at Vets Now night before referral due to vomiting (synulox/vetergesic)	0		4	140	P+	38.3		0	?	1		1								25	34	1105	883	62.3	13.4	77	8	43.6	33.1	4.36	3.9	62	150		2	2	2	1		Unable
Center 10	221416	2010-04-25	7	Crossbred (Medium)	FS	0				0
Center 10	221426	2012-06-29	8	Crossbreed (Medium)	MC	0		1	Co-amoxi-clav 26/6 then 7d oral course. Meloxicam 26/6. Meds given as dog was anorexic and pale. Collapsed that night and was referred for 29th	0		3	140	48	40.5		1	0	1		1		1			1			38	36	32	48	9	5	72	12.3	64.07	49.9	7.68	3.8	250				2	2	1		Unable
Center 10	222587	2010-10-28	4	ESS	FE	0		1	Synulox and voren 48 hours prior to referral Vitamin K and enrofloxacin 24 hour prior to referral	0		5	160	40	39.7		1	1	1		1					1			22	34	1200	1962	172	8.1	73	10.5	40.3	22.56	2.015	2	306			2	2	2	1	1	Negative
Center 10	224432	2010-05-25	4	CKCS	FS	0		0		0		3	120			0	0		1		1							TXR, AUS	29	40	16	200	10	10.1	53	10.4	14.11	11	0.42	0.71	20	200		3	2	2	1	1	Negative
Center 10	224774	2010-07-01	2.5	Welsh Springer Spaniel	FE	0		0	Synulox injection day prior to referral Dexadresson injection day prior to referral Ranitidine injection day prior to referral	0		2	130	100	38.8		1	1	1	1					1				31	38	69	360	43	10.7	73	13	34.7	25.3	1.04	1.04	247				2	2	1	1	Positive
Center 10	225757	2010-10-13	8	Lurcher	FS	0		1	Noroclav for anorexia on the 7/oct for 5 days Metacam on 7th Oct one off injection Ronaxan on the 8th Oct - 7 day course	0		3	152	36	39.8		1	0	1	1	1		1					BM biopsy - core and cytology	20	31	47	701	68	12.1	95	11.1	13.8	9.6	0.55	0.96	80				2	0	1	0	Negative
Center 10	226357	2010-12-20	1.75	Cocker Spaniel	FS	0		0		0		2	124	32	39.2		0	0	1	1	1								30	34	22	226	3	8	66	22.5	9.98	5.1	0.7	0.99	7	15	0.46		3	2	1	1	-
Center 10	233029	2012-09-12	5.5	Crossbreed (Medium)	MC	0		1	Drontal on 16th August alongside vaccination Synulox the morning of referral	1	16th August - Nobivac DHPL	3	126	32	38		1	0	1		1					1			29	32	22	163	169	11	89	17	24.3	17	1.9	2.9	200				2	2	1	1	Positive
Center 10	233065	2012-09-15	1	Flat-Coated Retriever	FS	0		1	Dox	0	Vax July 2012 (2 mths prior to referral)	3	80	P+	39.6		0	?	1		1			1		1			22	38	32	297	3	4.4	79
Center 10	233180	2012-09-25	0.42	Cocker Spaniel	ME	0		1	Milbemax on 13/8/2012 Cephalexin 13/8/2012 - 5 day course Dexadresson morning of referral Antepsin morning of referral	0		2	120	32	38.9		0	0	1	1	1				1	1		faecal bacteriology and parasitology	32	38	56	211	1	4.2		13.9	17.3	11.9	2.7	1.5		200		1	1	1	1		Positive
Center 10	233262	2012-10-02	8.25	Airedale Terrier	MC	0		1	thyroxine (long term), Noroclav intermittently from 15/8 until the time of referral for pigmenturia, buprenorphine 01/10 and meloxicam 1/10	0		3	120	30	38.8		0	1	1		1								22	42	41	425	17	6.7	72	9.1	53.41	35.7	1.6	3.7	503				2	2	1	1	Positive
Center 10	234060	2012-12-05	0.5	Maltese Terrier	ME	0		1	One injection of NSAID two days prior to referral as was quiet and pyrexic	0	Vaccinated 2 mths prior to referral	2	160	24	38.5		0	0			1								27	45	42	168	3	10.4	43	11	9.45	4.77	0	0.68	500			1	1	0	1	1	Unable
[truncated: 28 more columns]

## Sheet: Retrospective only
Institution	Patient ID	Admission date	Age(Y)	Breed	Sex	Travel History	Location	Meds History	Drugs	Vax History	Vax	ASA Grade	PR	RR	Temp	SIRS?	Icterus	Pigmenturia	TXR	AXR	AUS	Liv	Spl	LN	UC	Ticks	ANA	Other	Alb	Glob	ALT	ALP	Bili	BUN	Creat	PCV	WBC	Neuts	Bands	Monos	AutoPlt	ManPlt	Retics	Poly	Aniso	Sphero	Agglut	Coombs	Type
Center 6	418206	2008-01-15	0.5	G. Ret	F	0	-	1	Co-amoxy-clav 45d prior	0	-	2	108	36	38.4	0	0		1		1				1	1			29.7	53.4	41	176	22.7	7.9	26	13	31.2	24.34	1.87	2.18	400		102720	2		3	1
Center 6	418967	2008-02-14	9	WHWT	MN	0	-	1	NSAIDs, Abs 14d prior	0	-	3	140	80	38.8	1	0		1		1								32.2	29.2	65	330	39	11.3	63	13	42.91	34.75	1.72	5.15	223			3		0	1
Center 6	418997	2008-02-16	1	Crossbred	FS	0	-	1	NSAIDs, Abs 35d prior / Fipronil, S-Methoprene 5d prior	0	-	3	152	24	37.9	0	0		1		1				1				28	50	18	88	10	6.3	39	11	35.8	30.79	1.43	2.51		WNL	60480	1		3	1
Center 6	420098	2008-04-04	11	ESS	MN	0	-	0	None	0	-	4	180	56	37.2	1	0	1	1		1				1				39.5	52.9	1671	272	76.7	20.4	65	20	40.7	24.42	2.85	12.21	>200		576978	3		2	1
Center 6	421125	2008-05-14	4	Cocker Spaniel	F	0	-	0	None	0	-	4	160	48	38.9	1	1		1		1				1				34	42	127	110	15	12	72	12	22.31	14.5	4.24	1.56	160		174000	2		2	1		Negative
Center 6	421197	2008-05-18	10	Cocker Spaniel	FS	0	-	1	Fipronil	0	-	3	152	40	39.6	1	0		1		1				1				23	50	28	171	21	4.8	60	14	20.52	13.53	2.67	3.08	184		136500	3		3	1		Negative
Center 6	421632	2008-06-04	4	SBT	MN	0	-	0	None	0	-	4	140	48	38.8	1	1		1		1				1				31.1	25.2	40	435	401.9	8.1	74	14	32.1	26.64	0	5.14	112		236500	2		0	1		Negative
Center 6	422159	2008-06-26	7	Cocker Spaniel	FS	0	-	1	Metronidazole 4d prior	0	-	2	128	36	38.3	0	0		1		1				1				32.5	26.7	53	153	46.1	6.6	52	13	21.9	19.27	0	1.53	208		91000	2		3	1		Positive
Center 6	422390	2008-07-05	6	Cocker Spaniel	MN	0	-	0	None	0	-	2	120	68	40	1	1	1	1		1				1				33.6	33.7	123	156	634.4	7.7	64	30	35.8	27.57	3.58	1.43	220		110100	3		3	1	1	Negative
Center 6	424467	2008-09-26	5	ESS	FS	0	-	0	None	0	-	3	180	48	38.6	1	1		1		1				1				25	39	27	90	219	15.6	55	12	31.2	28.39	0	2.5	>163		155400	2		0	1	1	Positive
Center 6	425073	2008-10-22	10	Cocker Spaniel	ME	0	-	0	None	0	-	2	132	42	38.9	1	1		1		1				1				26.5	39.9	35	194	29.2	15.8	91	12	29.19	21.02	1.75	2.92	139		10800	~		?	1		Negative
Center 6	425124	2008-10-25	6	ESS	FS	0	-	0	None	0	-	2	120	20	38	0	0		1		1				1				18	40	226	188	47	6.6	52	11	71.3	57.75	0	9.27		WNL	428000	3		2	1		Positive
Center 6	425578	2008-11-15	1	ESS	FS	0	-	1	Meloxicam 12d prior, amoxicillin 2d prior	1	6 wks prior	3	140	52	39.5	1	0		1		1				1				34.7	52.6	35	228	60.4	9	51	15	17.7	13.45	0.18	2.48		WNL		2		3	1		Positive
Center 6	425579	2008-11-15	8	Cocker Spaniel	F	0	-	0	None	0	-	3	159	24	38.4	0	0		1		1				1				32.8	19.5	973	497	12.6	3.7	41	12	11.01	7.74	0.44	1.74		WNL	55200	2		3	1	1	Negative
Center 6	426366	2008-12-20	6	ESS	FS	0	-	0	None	0	-	2	136	68	39.1	1	0		1		1				1				30.4	36.4	21	188	5.7	3.4	77	30	18.7	14.96	0	2.43		WNL	105120	1		1	1
Center 6	426918	2009-01-16	9	Crossbred	FS	0	-	0	None	0	-	3	120	36	38.4	0	1		1		1				1	1			27.9	25.3	154	1146	40.1	7.1	67	23	25	19.25	1.25	4	200			2		2	1		Negative
Center 6	428035	2009-03-10	6	Labrador Ret.	F	0	-	0	None	0	-	3	96	23	38	0	1		1		1				1	1			30.7	28.8	645	364	90.6	5.4	77	25	17.3	11.25	0.52	3.11	>110		313490	3	3	2	1		Positive
Center 6	428123	2009-03-14	2	ESS	FS	0	-	0	None	0	-	3	100	40	38.1	1	1		1		1				1				27.2	22.4	245	2185	87.4	12	71	18	34.41	22.02	3.44	8.26		WNL		2		2	1		Positive
Center 6	428725	2009-04-09	9	Bedlington Ter.	FS	0	-	0	None	0	-	3	162	36	38.4	0	0		1		1				1	1			26	35	10	121	10	8.3	80	14	11.6	10.3	0.1	0.8		WNL		1	3	1	1	0.752778	Positive
Center 6	428726	2009-04-09	8.33	Min. Schnauzer	MN	0	-	0	None	0	-	3	120	32	38.9	0	0		1		1				1				38.8	29.1	23	922	14.6	3.9	87	21	11.1	8.7	0	1	160			2		0	1		Positive
Center 6	429548	2009-05-12	7.6	Shih Tzu	FS	0	-	0	None	0	-	2	132	36	38.3	0	1	1	1		1				1											35	35.9	28.4	0	6.1		WNL	515540	2		2	1	1	Negative
Center 6	430550	2009-06-23	7.6	ESS	FS	0	-	0	None	0	-	2	100	68	38.6	1	1	1	1		1				1				25.5	26.7	139	358	383.6	10.3	53	11	43.51	32.63	1.74	9.14		WNL	184080	3	3	1	1		Negative
Center 6	430693	2009-06-28	9	Border Terrier	FS	0	-	0	None	0	-	3	160	28	38.1	1	1	1	1		1				1				28.2	11.9	36	345	1257.7	33.2	86	20	44.7	32.18	4.02	6.71		WNL		2	2	2	1		Negative
Center 6	430711	2009-06-29	6	SBT	FS	0	-	0	None	0	-	3	128	68	39.3	1	1				1								27.1	27.6	416	286	170.1	9.7	82	24	37.44	28.42	1.5	6.4	>120			2	2	3	1	1	Negative
Center 6	430854	2009-07-03	10	Cocker Spaniel	ME	0	-	1	Fucidic acid, dex eye drops 4d prior	0	-	2	120	20	38.8	1	1		1		1								21.8	41.5	559	729	188.3	4.5	62	28	45	26.1	5.85	4.5		Clumping		2	3	1	1		Negative
Center 6	48060	2009-07-04	8.25	ESS	FS	0	-	0	None	0	-	2	128	24	38.3	0	1		1		1				1	1			31.1	34.3	23	96	8.5	6.2	83	7	42.9	36.04	0	4.29				3	3	2	1		Positive
Center 6	56138	2009-07-07	12	JRT	FS	0	-	0	None	0	-	2	100	40	38	1	0		1		1				1				34.5	27.8	18	118	44	9.2	69	18	20.51	16.81	0.41	1.03	244	244	206640	3	3	2	1		Positive
Center 6	431262	2009-07-20	6.75	Dachshund	FS	0	-	1	Phenobarbital, current Tx	0	-	3	140	32	39	0	0		1		1				1				25.5	43.5	69	930	1.8	4.7	72	7	7.57	6.21	0	0.38			1820	<1	1	0	1		Positive
Center 6	432187	2009-08-25	1.67	Labrador Ret.	FS	0	-	0	None	0	-	3	124	24	38.9	0	0		1		1				1				30.5	31.6	17	88	5.9	8.3	109	15	12.19	9.27	0	0.61	164	164	261800	2	3	1	1		Negative
Center 6	432967	2009-09-24	9.17	Weimeraner	FS	0	-	0	None	0	-	3	120	24	38.6	1	0		1		1				1				23.4	25	1372	788	16.7	4.5	59	15	20.09	14.87	2.41	2.21				2		0	1		Positive
Center 3	5775	2007-12-14	9	Cocker Spaniel	FN	0		0		0		1	132	60	37.9	1	0	0	1	1	1	1				1			28	42	82	451	7	2.5	54	22.6	15.6	10.5	0.1	1.87	230	similar		2	3	3	0	0	Polyvalent
Center 3	5633	2007-11-20	3	Crossbreed	FN	0		0		0		3	132	64	38.1	1	1	0	1	1	1					1			21	24	2891	651	18	12.9	59	8	40.4	23	8.9	3.3	70	180	245	3	3	2	0	1	Polyvalent
Center 3	7505	2008-09-24	6	Italian Greyhound	FE	0		0		0		3	112	40	37.7	1	1	0	1	1	1								26	38	144	146	120	11	55	8.9	42.1	29.9	0.8	11.4	139	Some clumping so actual count likley to be higher		3	2	2	1	-	-
Center 3	6000	2008-02-05	3	GSD	FN	0		0		0		2	92	P+	38.6	0	0	0	1	1	1				1	1			35	35	28	82	22	9.4	83	12.4	33	25.4	0.3	3.6	163	some large PLTs seen		3	3	2	1	-	-
Center 3	9997	2009-09-18	4	Min Schnauzer	FN	0		0		0		2	84	60	38	1	1	0	1	1	1					1			27	34	88	127	75	7.7	57	21	29	16.2	4.1	5.2	16	Clumping on smear		3	3	3	1	-	-
Center 3	7520	2008-09-27	4	ESS x	MN	0		1	Potentiated amoxicillin for a cut foot 2 weeks prior to onset	0		2	60	80	38.2	1	1	0	1	1	1	1				1			25	25	593	2604	50	5.5	47	14	27.8	21.7	1.4	3.1	114	similar	ND	3	2	1	1
Center 3	9910	2009-09-08	7	Ess	MN	0		0		0		3	120	32	39.8	1	1	1	1	1	1					1			29	40	31	24	64	20,4	124	14	19	13.7	0.2	2.1	7	est. PLT count in normal range	150	3	3	3	1	-	-
Center 3	9309	2009-06-16	5	American Bulldog	ME	0		1	Drontal given 3 weeks prior to presentation	0		2	80	20	39.2	0	0	0	1	1	1					1		Prostate FNA (PBH)	36	36	32	60	11	6	63	13.5	13.6	11.3	0.1	0.1	312	Similar		3	3	2	1	-	-
Center 8	SP1872	2008-01-10	5	Springer Spaniel	FN	0		0		0			32	118	40.2	1	1	1	1	2	2					1										25.5	8	6.71	0.56	0.16	153	plentiful		2	2	1	0	0	-
Center 8	8.01571	2008-02-12	8	Cocker Spaniel	MN	0		1	pred 24h	1	intervet 3 weeks previously		134	32	38.7	0	1	0	1	1	2	1	1						26	35	34	174	15	9.3	36	15.1	10.5	7.77	0.42	0.95	4	plentiful	70000	1	2	2	0	1	-
Center 8	8.01576	2008-02-18	4	JRT	ME	0		1	dex and whole blood trasnfusion day before	0			128	32	37.6	0	1		1	3	2				1	1			26	28	31	170	96	8.9	37	14.8	11.4	8.98		2.05	140	75	350000	2	2	1	0	1	-
Center 8	8.0165	2008-05-30	7	American Cocker	MN	0		0		0			128	36	39.4	0	1		1	3	1				1	1		cPLI	27	38	13	199	185	5	50	18.7	28.9	24.24	2.31	1.44	256	plentiful	410000	2	2	2	0	1	-
Center 8	8.01685	2008-07-21	3	Dobermann	FN	0		0		0			120	40	38.4	1	1		1	3	1				1	1			28	35	125	188	170	13.5	59	14.6	23	18.42	0.69	1.15	202	plentiful	330000	2	2	0	1	1	-
Center 8	8.01747	2008-10-23	4	Springer Spaniel	FE	0		1	CsA 5mg/k SID pred 2mg/kg BID 5 days, blood 5d	0			108	28	37.9	0	1		1	3	1			1	1	1			29	29	137	262	5	9.6	51	15.4	17.6	14.26		0.88	200	plentiful	220000	2	2	2	0	1	Negative
Center 8	10000023	2009-01-16	8	Springer Spaniel	FN	0		0		0			164	P+		1	0	0	2	3	3		1			1			27	30	239	929	15	4.1	45	21	15.8	9.16	0.16	4.74	168	plentiful	220000	3	2	3	1	0	-
Center 8	10001334	29/02/09	10	Crossbreed	MN	0		1	0.4mg/kg dex iv sid for 2d	0			160	36	38.4	1	1	1	2	2	2				1			echo	22	27	1135	581		7.1	37	14.2	45.4	34.52	2.27	6.81	60	45	470000	3	3	2	1	1	Positive
Center 8	10001997	2009-06-23	12	Springer Spaniel	MN	0		1	2days aza and pred 1mg/kg	0			128	P+	39.1	0	1	1	1	1	2		1		1	1			25	36	37	124	64	9.8	60	14.5	39.4	29.56	1.18	8.28	201	plentiful	480000	3	3	3	0	0	Negative
Center 8	10002280	2009-07-16	9	Miniature Schnauzer	MN	0		0		0			88	32	37.2	1	0	0	2	3	2	1	1		1				32	26	973	2753	8	15.5	46	11.3	22.6	12.5	0.15	1.62	407	plentiful	160000	2	2	3	0	0	Positive
Center 9	305487	2009-12-05	5	Bichon Frise	MC	0	-	1	enrofloxacin for 48 hour prior to referral firocoxib 24 hour prior to referral	0	-	3	180	100	38.4		0	0	1		1					1			28	33	42	363	13	10.6	70	14	89.1	64.1	17.8	5.35	72	-	467000	3	3	3	1	1	Negative
Center 9	301698	2008-10-15	8	English Springer Spaniel	ME	0		0		0		4	100	40	38.3		1	1	1		1					1			31.1	38.5	416	142	129.3	16.1	80	10	34.3	27.4	4.1	0.58	112		104000	U	U	3	1	1	unable to type
Center 9	303464	2009-05-05	3	Shih Tzu	ME	0		0		0		4	140	32	38.4		0	1											33.5	24.9	36	52	9.4	19	67	12	10.2	8	0	0.5		64	119000	2	2		1	0	unable to type
Center 9	303745	2009-06-06	3	Newfoundland	FE	0		1	clavamox 24 hours prior to diagnosis of anaemia	0		3	120	pantin	38.3		1	0	1		1					1			27	37	10	434	220	4.1	68	9.6	26.49	22.61	0	2.05	420		141000	2	2	2	1	1	unable to type
Center 9	304513	2009-08-28	7	Affenpinscher	FN	0		0		0		3	156	panting	39.1		0	0	1		1								36.5	27.8	117	477	2.3	4.6	69	16.9	6.4	3.65	0.13	0.74		173	325000	3	3	3	1	1
Center 9	305166	2009-10-31	8	Golden Retriever	FN	0		1	history of antibitoics 3-4 weeks prior to presentation for dental disease - no further info	0		4	160	60	39.4	1	1	U	1	1									42	52	46	198	>477	15.1	89	15.6	22.89	18.94		2.19	268		48000			2	1	0
Center 9	303108	2009-03-28	2	Collie cross	MC	0		0		0		4	148	44	38		1	1	1	1									25.7	29.4	46	364	25.5	10.8	76	9	46.7	36.89	3.2	5.13		121	82000	3	2	3	1	0	unable to type
Center 9	301962	2008-11-13	7	Cocker Spaniel	FN	0		0		0		3	134	60	39.7		0	0	1	0	1				1	1			34.7	28.1	36	88	0.3	2.5	71	19	12.8	10.62	0.9	0.38		85	359000	3	3	3	0	1	Unable to type
Center 9	182327	2008-09-17	9	Lhasa Apso	FN	0		0		0		3	110	34	38.8		0	1	1	1	1					1			28.2	27.1	140	141	7.6	5.1	68	21	20.6	18.75	0.41	0.41	162		34000	2	3	3	1	0
[truncated: 28 more columns]
